# Supplementary material for: Structural and mechanistic insights into Streptococcus pneumoniae NADPH oxidase
Source: Nat Struct Mol Biol. 2024 Jul 22;31(11):1769–77. doi: 10.1038/s41594-024-01348-w (PMC11564096; doi:10.1038/s41594-024-01348-w)
Supplement: Supplementary file 4 — Source data for all graphs in the Supplementary Information. [file 41594_2024_1348_MOESM4_ESM.xlsx]

## Sheet: Fig.S1b SEC profile
Volume	280 nm absorbance (mAU)
0	2.01707
0.00031	1.71001
0.000619	1.71048
0.000929	1.71248
0.00124	1.71379
0.00155	1.71375
0.00186	1.71433
0.00217	1.71362
0.00248	1.71262
0.00279	1.71143
0.0031	1.71197
0.00341	1.71242
0.00372	1.7107
0.00403	1.71164
0.00434	1.71177
0.00465	1.7112
0.00496	1.71057
0.00526	0.77065
0.00557	-0.000357
0.00588	-0.00146
0.00619	-0.00187
0.0065	-0.00144
0.00681	-0.00249
0.00712	-0.00303
0.00743	-0.0057
0.00774	-0.00507
0.00805	-0.00693
0.00836	-0.00606
0.00867	-0.00557
0.00898	-0.00389
0.00929	-0.00459
0.0096	-0.00486
0.00991	-0.00527
0.01022	-0.00529
0.01053	-0.00453
0.01084	-0.00442
0.01115	-0.00357
0.01146	-0.00251
0.01177	-0.00391
0.01208	-0.00567
0.01239	-0.00526
0.0127	-0.00452
0.01301	-0.00288
0.01332	-0.00288
0.01363	-0.00517
0.01394	-0.00512
0.01425	-0.0056
0.01455	-0.00497
0.01486	-0.00649
0.01517	-0.00387
0.01548	-0.00303
0.01579	-0.0032
0.0161	-0.00297
0.01641	-0.00294
0.01672	-0.00378
0.01703	-0.0043
0.01734	-0.00479
0.01765	-0.00572
0.01796	-0.00681
0.01827	-0.00863
0.01858	-0.01037
0.01889	-0.0089
0.0192	-0.00596
0.01951	-0.00401
0.01982	-0.00516
0.02013	-0.00353
0.02044	-0.000527
0.02075	0.000123
0.02106	0.000852
0.02137	0.000353
0.02168	0.000858
0.02199	0.00191
0.0223	0.00183
0.02261	0.00235
0.02292	0.00437
0.02323	0.00591
0.02353	0.00603
0.02384	0.00574
0.02415	0.00661
0.02446	0.00621
0.02477	0.00709
0.02508	0.00807
0.02539	0.00864
0.0257	0.00925
0.02601	0.01135
0.02632	0.01464
0.02663	0.01772
0.02694	0.0191
0.02725	0.01904
0.02756	0.01923
0.02787	0.02007
0.02818	0.02234
0.02849	0.02122
0.0288	0.01894
0.02911	0.01998
0.02942	0.01891
0.02973	0.0192
0.03004	0.01948
0.03035	0.01987
0.03066	0.02067
0.03097	0.0206
0.03128	0.01984
0.03159	0.01999
0.0319	0.01971
0.03221	0.0194
0.03252	0.021
0.03282	0.02156
0.03313	0.02115
0.03344	0.02353
0.03375	0.02432
0.03406	0.02279
0.03437	0.02076
0.03468	0.01874
0.03499	0.01643
0.0353	0.01618
0.03561	0.01637
0.03592	0.01564
0.03623	0.01419
0.03654	0.01207
0.03685	0.01129
0.03716	0.01061
0.03747	0.00864
0.03778	0.00818
0.03809	0.00904
0.0384	0.00942
0.03871	0.00973
0.03902	0.00953
0.03933	0.00967
0.03964	0.00905
0.03995	0.00663
0.04026	0.00578
0.04057	0.00562
0.04088	0.00466
0.04119	0.00391
0.0415	0.00243
0.04181	0.000751
0.04211	-0.00118
0.04242	0.0018
0.04273	0.00164
0.04304	0.00027
0.04335	0.000189
0.04366	-0.000687
0.04397	-0.00151
0.04428	-0.00243
0.04459	-0.00416
0.0449	-0.00546
0.04521	-0.0055
0.04552	-0.0052
0.04583	-0.00476
0.04614	-0.00636
0.04645	-0.00773
0.04676	-0.00952
0.04707	-0.01172
0.04738	-0.01132
0.04769	-0.01207
0.048	-0.01322
0.04831	-0.01267
0.04862	-0.01254
0.04893	-0.01305
0.04924	-0.01402
0.04955	-0.01442
0.04986	-0.01495
0.05017	-0.01489
0.05048	-0.01361
0.05079	-0.01514
0.0511	-0.01511
0.0514	-0.01512
0.05171	-0.01539
0.05202	-0.0173
0.05233	-0.01508
0.05264	-0.01338
0.05295	-0.00967
0.05326	-0.00939
0.05357	-0.00918
0.05388	-0.00764
0.05419	-0.00582
0.0545	-0.00519
0.05481	-0.00546
0.05512	-0.00462
0.05543	-0.00373
0.05574	-0.00481
0.05605	-0.00559
0.05636	-0.00367
0.05667	-0.00438
0.05698	-0.00448
0.05729	-0.005
0.0576	-0.00485
0.05791	-0.00395
0.05822	-0.00287
0.05853	-0.00361
0.05884	-0.00313
0.05915	-0.000329
0.05946	0.00241
0.05977	0.00532
0.06008	0.00761
0.06038	0.00915
0.06069	0.00951
0.061	0.0103
0.06131	0.01068
0.06162	0.0153
0.06193	0.01673
0.06224	0.0174
0.06255	0.01831
0.06286	0.02195
0.06317	0.02552
0.06348	0.0285
0.06379	0.0322
0.0641	0.03735
0.06441	0.04296
0.06472	0.04692
0.06503	0.05173
0.06534	0.05482
0.06565	0.05787
0.06596	0.06422
0.06627	0.06619
0.06658	0.06966
0.06689	0.07496
0.0672	0.07912
0.06751	0.0825
0.06782	0.08639
0.06813	0.09207
0.06844	0.09962
0.06875	0.10601
0.06906	0.11008
0.06937	0.1153
0.06967	0.12103
0.06998	0.12691
0.07029	0.13564
0.0706	0.14171
0.07091	0.14714
0.07122	0.15324
0.07153	0.15851
0.07184	0.16269
0.07215	0.1673
0.07246	0.17079
0.07277	0.17454
0.07308	0.17965
0.07339	0.18451
0.0737	0.18888
0.07401	0.19249
0.07432	0.1947
0.07463	0.20036
0.07494	0.20373
0.07525	0.20448
0.07556	0.20709
0.07587	0.20924
0.07618	0.20906
0.07649	0.20725
0.0768	0.20636
0.07711	0.20639
0.07742	0.20629
0.07773	0.2063
0.07804	0.20588
0.07835	0.2038
0.07866	0.20192
0.07896	0.20004
0.07927	0.20056
0.07958	0.19783
0.07989	0.19714
0.0802	0.19698
0.08051	0.19418
0.08082	0.19227
0.08113	0.18917
0.08144	0.18424
0.08175	0.17889
0.08206	0.1749
0.08237	0.17188
0.08268	0.1678
0.08299	0.16238
0.0833	0.15801
0.08361	0.15526
0.08392	0.1499
0.08423	0.14553
0.08454	0.14438
0.08485	0.14007
0.08516	0.13501
0.08547	0.12949
0.08578	0.12671
0.08609	0.12269
0.0864	0.11819
0.08671	0.113
0.08702	0.10885
0.08733	0.10398
0.08764	0.09801
0.08795	0.09304
0.08825	0.08693
0.08856	0.08187
0.08887	0.07918
0.08918	0.07378
0.08949	0.0704
0.0898	0.06612
0.09011	0.06176
0.09042	0.05745
0.09073	0.05365
0.09104	0.04905
0.09135	0.04503
0.09166	0.03986
0.09197	0.03449
0.09228	0.03052
0.09259	0.02599
0.0929	0.02144
0.09321	0.01783
0.09352	0.01541
0.09383	0.01176
0.09414	0.00729
0.09445	0.00214
0.09476	-0.00127
0.09507	-0.00439
0.09538	-0.00934
0.09569	-0.0135
0.096	-0.01657
0.09631	-0.01928
0.09662	-0.02318
0.09693	-0.02804
0.09723	-0.03142
0.09754	-0.03445
0.09785	-0.03741
0.09816	-0.04051
0.09847	-0.04261
0.09878	-0.04601
0.09909	-0.04946
0.0994	-0.05263
0.09971	-0.05732
0.10002	-0.05951
0.10033	-0.06093
0.10064	-0.06306
0.10095	-0.06818
0.10126	-0.07303
0.10157	-0.07774
0.10188	-0.08323
0.10219	-0.0876
0.1025	-0.09311
0.10281	-0.09662
0.10312	-0.10233
0.10343	-0.10693
0.10374	-0.11046
0.10405	-0.11298
0.10436	-0.11638
0.10467	-0.12077
0.10498	-0.1248
0.10529	-0.13035
0.1056	-0.13431
0.10591	-0.13817
0.10622	-0.14287
0.10652	-0.14599
0.10683	-0.14869
0.10714	-0.15191
0.10745	-0.15343
0.10776	-0.15519
0.10807	-0.15496
0.10838	-0.15628
0.10869	-0.16106
0.109	-0.16345
0.10931	-0.16339
0.10962	-0.16524
0.10993	-0.16696
0.11024	-0.16871
0.11055	-0.17039
0.11086	-0.17159
0.11117	-0.17258
0.11148	-0.17287
0.11179	-0.17337
0.1121	-0.17374
0.11241	-0.17659
0.11272	-0.17925
0.11303	-0.17929
0.11334	-0.17803
0.11365	-0.17696
0.11396	-0.17811
0.11427	-0.17819
0.11458	-0.17683
0.11489	-0.17702
0.1152	-0.17809
0.11551	-0.18001
0.11581	-0.18213
0.11612	-0.18377
0.11643	-0.18606
0.11674	-0.18614
0.11705	-0.18596
0.11736	-0.1856
0.11767	-0.18933
0.11798	-0.19027
0.11829	-0.19205
0.1186	-0.19115
0.11891	-0.19062
0.11922	-0.19225
0.11953	-0.19527
0.11984	-0.1976
0.12015	-0.19967
0.12046	-0.20115
0.12077	-0.20121
0.12108	-0.20126
0.12139	-0.20289
0.1217	-0.20456
0.12201	-0.2056
0.12232	-0.20525
0.12263	-0.20691
0.12294	-0.21045
0.12325	-0.21368
0.12356	-0.21602
0.12387	-0.21571
0.12418	-0.21619
0.12449	-0.21658
0.1248	-0.21901
0.1251	-0.22074
0.12541	-0.22193
0.12572	-0.22179
0.12603	-0.22033
0.12634	-0.22054
0.12665	-0.21895
0.12696	-0.22015
0.12727	-0.2223
0.12758	-0.21915
0.12789	-0.21955
0.1282	-0.21915
0.12851	-0.22029
0.12882	-0.22143
0.12913	-0.22288
0.12944	-0.22351
0.12975	-0.22394
0.13006	-0.2247
0.13037	-0.22697
0.13068	-0.23013
0.13099	-0.23129
0.1313	-0.23185
0.13161	-0.23002
0.13192	-0.22982
0.13223	-0.233
0.13254	-0.2341
0.13285	-0.23669
0.13316	-0.23593
0.13347	-0.23679
0.13378	-0.2386
0.13408	-0.24088
0.13439	-0.24167
0.1347	-0.24239
0.13501	-0.24418
0.13532	-0.24555
0.13563	-0.24642
0.13594	-0.24797
0.13625	-0.24789
0.13656	-0.25073
0.13687	-0.25159
0.13718	-0.25343
0.13749	-0.25328
0.1378	-0.25598
0.13811	-0.25817
0.13842	-0.26016
0.13873	-0.26208
0.13904	-0.2632
0.13935	-0.26281
0.13966	-0.26409
0.13997	-0.26642
0.14028	-0.26656
0.14059	-0.2663
0.1409	-0.26719
0.14121	-0.26813
0.14152	-0.26998
0.14183	-0.27159
0.14214	-0.27425
0.14245	-0.27466
0.14276	-0.27862
0.14307	-0.27971
0.14337	-0.28011
0.14368	-0.28024
0.14399	-0.28229
0.1443	-0.28521
0.14461	-0.28808
0.14492	-0.28945
0.14523	-0.28951
0.14554	-0.29137
0.14585	-0.29496
0.14616	-0.29717
0.14647	-0.29886
0.14678	-0.29889
0.14709	-0.29806
0.1474	-0.29904
0.14771	-0.30176
0.14802	-0.30411
0.14833	-0.30562
0.14864	-0.307
0.14895	-0.30896
0.14926	-0.3107
0.14957	-0.3134
0.14988	-0.31691
0.15019	-0.31849
0.1505	-0.31954
0.15081	-0.32224
0.15112	-0.32317
0.15143	-0.32546
0.15174	-0.32725
0.15205	-0.33019
0.15236	-0.33099
0.15266	-0.33094
0.15297	-0.33004
0.15328	-0.33197
0.15359	-0.33365
0.1539	-0.33355
0.15421	-0.33257
0.15452	-0.33274
0.15483	-0.33542
0.15514	-0.33856
0.15545	-0.34112
0.15576	-0.34319
0.15607	-0.34398
0.15638	-0.34329
0.15669	-0.34599
0.157	-0.34731
0.15731	-0.34746
0.15762	-0.34863
0.15793	-0.34955
0.15824	-0.35118
0.15855	-0.3525
0.15886	-0.35485
0.15917	-0.35652
0.15948	-0.35753
0.15979	-0.35947
0.1601	-0.36087
0.16041	-0.36254
0.16072	-0.36444
0.16103	-0.36669
0.16134	-0.36796
0.16165	-0.3692
0.16195	-0.37009
0.16226	-0.37337
0.16257	-0.37572
0.16288	-0.37735
0.16319	-0.37751
0.1635	-0.37768
0.16381	-0.37908
0.16412	-0.38025
0.16443	-0.38105
0.16474	-0.38143
0.16505	-0.38162
0.16536	-0.38429
0.16567	-0.38603
0.16598	-0.38512
0.16629	-0.38638
0.1666	-0.38478
0.16691	-0.38735
0.16722	-0.38562
0.16753	-0.38556
0.16784	-0.3851
0.16815	-0.38608
0.16846	-0.38731
0.16877	-0.38885
0.16908	-0.39041
0.16939	-0.39195
0.1697	-0.3939
0.17001	-0.39647
0.17032	-0.39924
0.17063	-0.39966
0.17093	-0.40007
0.17124	-0.40081
0.17155	-0.40251
0.17186	-0.40372
0.17217	-0.40381
0.17248	-0.40541
0.17279	-0.40619
0.1731	-0.40822
0.17341	-0.41047
0.17372	-0.41055
0.17403	-0.4119
0.17434	-0.41301
0.17465	-0.41294
0.17496	-0.41452
0.17527	-0.41385
0.17558	-0.41588
0.17589	-0.41759
0.1762	-0.41832
0.17651	-0.42003
0.17682	-0.42158
0.17713	-0.42142
0.17744	-0.42278
0.17775	-0.42295
0.17806	-0.42265
0.17837	-0.42048
0.17868	-0.41908
0.17899	-0.42008
0.1793	-0.4203
0.17961	-0.41897
0.17992	-0.41986
0.18022	-0.42239
0.18053	-0.42352
0.18084	-0.42468
0.18115	-0.4268
0.18146	-0.42886
0.18177	-0.42783
0.18208	-0.42977
0.18239	-0.4304
0.1827	-0.43274
0.18301	-0.43458
0.18332	-0.43654
0.18363	-0.43751
0.18394	-0.43845
0.18425	-0.44069
0.18456	-0.44259
0.18487	-0.44259
0.18518	-0.44253
0.18549	-0.44323
0.1858	-0.44328
0.18611	-0.44536
0.18642	-0.44657
0.18673	-0.44796
0.18704	-0.44755
0.18735	-0.44927
0.18766	-0.45048
0.18797	-0.45189
0.18828	-0.45208
0.18859	-0.45339
0.1889	-0.4547
0.18921	-0.45518
0.18951	-0.4556
0.18982	-0.45606
0.19013	-0.45762
0.19044	-0.46063
0.19075	-0.46218
0.19106	-0.46216
0.19137	-0.46317
0.19168	-0.4645
0.19199	-0.46416
0.1923	-0.46376
0.19261	-0.46254
0.19292	-0.46328
0.19323	-0.46595
0.19354	-0.46837
0.19385	-0.47084
0.19416	-0.47229
0.19447	-0.47419
0.19478	-0.47743
0.19509	-0.48061
0.1954	-0.48324
0.19571	-0.4834
0.19602	-0.48536
0.19633	-0.48611
0.19664	-0.48639
0.19695	-0.48504
0.19726	-0.48585
0.19757	-0.48598
0.19788	-0.48804
0.19819	-0.48946
0.1985	-0.48869
0.1988	-0.48804
0.19911	-0.4896
0.19942	-0.4919
0.19973	-0.49283
0.20004	-0.49364
0.20035	-0.49712
0.20066	-0.4976
0.20097	-0.50076
0.20128	-0.50176
0.20159	-0.50174
0.2019	-0.5023
0.20221	-0.50277
0.20252	-0.50229
0.20283	-0.50141
0.20314	-0.49926
0.20345	-0.4981
0.20376	-0.49865
0.20407	-0.49993
0.20438	-0.50311
0.20469	-0.50663
0.205	-0.50903
0.20531	-0.51195
0.20562	-0.51599
0.20593	-0.51729
0.20624	-0.5199
0.20655	-0.51908
0.20686	-0.51985
0.20717	-0.52135
0.20748	-0.52241
0.20778	-0.52335
0.20809	-0.52406
0.2084	-0.52473
0.20871	-0.526
0.20902	-0.52506
0.20933	-0.52666
0.20964	-0.52702
0.20995	-0.52749
0.21026	-0.52902
0.21057	-0.53017
0.21088	-0.52971
0.21119	-0.53066
0.2115	-0.53354
0.21181	-0.53513
0.21212	-0.537
0.21243	-0.53905
0.21274	-0.53917
0.21305	-0.53776
0.21336	-0.53628
0.21367	-0.53565
0.21398	-0.53531
0.21429	-0.53349
0.2146	-0.53507
0.21491	-0.53546
0.21522	-0.53787
0.21553	-0.54001
0.21584	-0.54084
0.21615	-0.54167
0.21646	-0.54296
0.21677	-0.54238
0.21707	-0.5444
0.21738	-0.54433
0.21769	-0.54534
0.218	-0.54767
0.21831	-0.54908
0.21862	-0.55055
0.21893	-0.55146
0.21924	-0.55151
0.21955	-0.55283
0.21986	-0.55455
0.22017	-0.55479
0.22048	-0.55874
0.22079	-0.55944
0.2211	-0.55822
0.22141	-0.55863
0.22172	-0.56035
0.22203	-0.5624
0.22234	-0.56374
0.22265	-0.56359
0.22296	-0.56434
0.22327	-0.56397
0.22358	-0.56328
0.22389	-0.56201
0.2242	-0.56217
0.22451	-0.56354
0.22482	-0.56437
0.22513	-0.56446
0.22544	-0.56469
0.22575	-0.56511
0.22606	-0.56623
0.22636	-0.56912
0.22667	-0.56792
0.22698	-0.56825
0.22729	-0.56775
0.2276	-0.56751
0.22791	-0.56767
0.22822	-0.5683
0.22853	-0.56942
0.22884	-0.56958
0.22915	-0.5679
0.22946	-0.56959
0.22977	-0.57095
0.23008	-0.57086
0.23039	-0.56904
0.2307	-0.56906
0.23101	-0.57066
0.23132	-0.57233
0.23163	-0.57337
0.23194	-0.57441
0.23225	-0.57549
0.23256	-0.57543
0.23287	-0.57484
0.23318	-0.57415
0.23349	-0.57468
0.2338	-0.57877
0.23411	-0.5799
0.23442	-0.58146
0.23473	-0.58124
0.23504	-0.58049
0.23535	-0.58195
0.23565	-0.5844
0.23596	-0.5854
0.23627	-0.58777
0.23658	-0.5898
0.23689	-0.59056
0.2372	-0.59138
0.23751	-0.59359
0.23782	-0.59388
0.23813	-0.59563
0.23844	-0.59794
0.23875	-0.60106
0.23906	-0.60404
0.23937	-0.60484
0.23968	-0.6039
0.23999	-0.60419
0.2403	-0.60451
0.24061	-0.60626
0.24092	-0.6076
0.24123	-0.60865
0.24154	-0.61138
0.24185	-0.61326
0.24216	-0.61249
0.24247	-0.6123
0.24278	-0.61299
0.24309	-0.61368
0.2434	-0.61521
0.24371	-0.617
0.24402	-0.61669
0.24433	-0.61733
0.24463	-0.61714
0.24494	-0.61604
0.24525	-0.61709
0.24556	-0.61695
0.24587	-0.61662
0.24618	-0.61767
0.24649	-0.61843
0.2468	-0.61953
0.24711	-0.62054
0.24742	-0.62054
0.24773	-0.62147
0.24804	-0.62396
0.24835	-0.62551
0.24866	-0.62763
0.24897	-0.62877
0.24928	-0.63189
0.24959	-0.63368
0.2499	-0.63392
0.25021	-0.63559
0.25052	-0.63649
0.25083	-0.63646
0.25114	-0.63657
0.25145	-0.63786
0.25176	-0.63989
0.25207	-0.64144
0.25238	-0.64288
0.25269	-0.64564
0.253	-0.64771
0.25331	-0.65059
0.25362	-0.64986
0.25392	-0.65046
0.25423	-0.65262
0.25454	-0.65301
0.25485	-0.65458
0.25516	-0.65507
0.25547	-0.65622
0.25578	-0.65693
0.25609	-0.65731
0.2564	-0.658
0.25671	-0.65849
0.25702	-0.65949
0.25733	-0.65837
0.25764	-0.65662
0.25795	-0.65629
0.25826	-0.65726
0.25857	-0.65708
0.25888	-0.65952
0.25919	-0.66178
0.2595	-0.66276
0.25981	-0.66308
0.26012	-0.66329
0.26043	-0.66339
0.26074	-0.66352
0.26105	-0.6642
0.26136	-0.66516
0.26167	-0.66562
0.26198	-0.6668
0.26229	-0.66862
0.2626	-0.66781
0.26291	-0.6688
0.26321	-0.6679
0.26352	-0.66822
0.26383	-0.66787
0.26414	-0.66938
0.26445	-0.67194
0.26476	-0.67469
0.26507	-0.67679
0.26538	-0.67781
0.26569	-0.6789
0.266	-0.68069
0.26631	-0.68392
0.26662	-0.6848
0.26693	-0.68366
0.26724	-0.68355
0.26755	-0.68372
0.26786	-0.68699
0.26817	-0.68853
0.26848	-0.68949
0.26879	-0.69084
0.2691	-0.69184
0.26941	-0.69275
0.26972	-0.69379
0.27003	-0.69412
0.27034	-0.69468
0.27065	-0.69639
0.27096	-0.69772
0.27127	-0.69828
0.27158	-0.69993
0.27189	-0.70118
0.2722	-0.70287
0.2725	-0.70254
0.27281	-0.70216
0.27312	-0.70147
0.27343	-0.70165
0.27374	-0.70372
0.27405	-0.70597
0.27436	-0.70639
0.27467	-0.70656
0.27498	-0.70737
0.27529	-0.70879
0.2756	-0.70907
0.27591	-0.71069
0.27622	-0.71067
0.27653	-0.71179
0.27684	-0.71194
0.27715	-0.71355
0.27746	-0.71561
0.27777	-0.7167
0.27808	-0.71702
0.27839	-0.71767
0.2787	-0.71783
0.27901	-0.71648
0.27932	-0.71638
0.27963	-0.71774
0.27994	-0.71811
0.28025	-0.71767
0.28056	-0.71734
0.28087	-0.71957
0.28118	-0.72045
0.28148	-0.72095
0.28179	-0.72029
0.2821	-0.71856
0.28241	-0.71871
0.28272	-0.7204
0.28303	-0.72192
0.28334	-0.72354
0.28365	-0.7246
0.28396	-0.72452
0.28427	-0.72513
0.28458	-0.72261
0.28489	-0.7237
0.2852	-0.72461
0.28551	-0.72316
0.28582	-0.72183
0.28613	-0.72037
0.28644	-0.72143
0.28675	-0.72417
0.28706	-0.72689
0.28737	-0.72971
0.28768	-0.73169
0.28799	-0.73199
0.2883	-0.73305
0.28861	-0.73513
0.28892	-0.7359
0.28923	-0.73604
0.28954	-0.73739
0.28985	-0.74103
0.29016	-0.74392
0.29047	-0.74682
0.29077	-0.74836
0.29108	-0.74878
0.29139	-0.74949
0.2917	-0.7506
0.29201	-0.75169
0.29232	-0.75201
0.29263	-0.75251
0.29294	-0.75549
0.29325	-0.75457
0.29356	-0.75773
0.29387	-0.75735
0.29418	-0.7584
0.29449	-0.76087
0.2948	-0.76198
0.29511	-0.76199
0.29542	-0.76271
0.29573	-0.76324
0.29604	-0.76454
0.29635	-0.76588
0.29666	-0.76602
0.29697	-0.76675
0.29728	-0.76818
0.29759	-0.76751
0.2979	-0.76583
0.29821	-0.7639
0.29852	-0.76354
0.29883	-0.76587
0.29914	-0.7664
0.29945	-0.76674
0.29976	-0.7677
0.30006	-0.7684
0.30037	-0.77054
0.30068	-0.77376
0.30099	-0.7754
0.3013	-0.77622
0.30161	-0.77771
0.30192	-0.77729
0.30223	-0.77958
0.30254	-0.78202
0.30285	-0.78333
0.30316	-0.78447
0.30347	-0.78387
0.30378	-0.78395
0.30409	-0.78452
0.3044	-0.78458
0.30471	-0.78577
0.30502	-0.78823
0.30533	-0.78952
0.30564	-0.78998
0.30595	-0.79144
0.30626	-0.7934
0.30657	-0.79457
0.30688	-0.79391
0.30719	-0.79296
0.3075	-0.7924
0.30781	-0.79367
0.30812	-0.79281
0.30843	-0.79279
0.30874	-0.79237
0.30905	-0.79253
0.30935	-0.79302
0.30966	-0.79246
0.30997	-0.7919
0.31028	-0.79259
0.31059	-0.7933
0.3109	-0.7935
0.31121	-0.7938
0.31152	-0.794
0.31183	-0.79747
0.31214	-0.79764
0.31245	-0.79645
0.31276	-0.79826
0.31307	-0.7992
0.31338	-0.79923
0.31369	-0.79963
0.314	-0.80031
0.31431	-0.8006
0.31462	-0.80012
0.31493	-0.79932
0.31524	-0.79918
0.31555	-0.8
0.31586	-0.80119
0.31617	-0.8004
0.31648	-0.80235
0.31679	-0.80375
0.3171	-0.8052
0.31741	-0.80717
0.31772	-0.80825
0.31803	-0.81045
0.31833	-0.81098
0.31864	-0.81145
0.31895	-0.81076
0.31926	-0.81046
0.31957	-0.8105
0.31988	-0.80889
0.32019	-0.80706
0.3205	-0.80759
0.32081	-0.80953
0.32112	-0.8089
0.32143	-0.81045
0.32174	-0.80878
0.32205	-0.80866
0.32236	-0.80774
0.32267	-0.80828
0.32298	-0.80992
0.32329	-0.81261
0.3236	-0.81445
0.32391	-0.81591
0.32422	-0.81804
0.32453	-0.81824
0.32484	-0.81616
0.32515	-0.81582
0.32546	-0.81565
0.32577	-0.81327
0.32608	-0.81424
0.32639	-0.8135
0.3267	-0.81428
0.32701	-0.81425
0.32732	-0.81476
0.32762	-0.81517
0.32793	-0.81681
0.32824	-0.81896
0.32855	-0.82076
0.32886	-0.82203
0.32917	-0.82287
0.32948	-0.82295
0.32979	-0.82161
0.3301	-0.82333
0.33041	-0.82414
0.33072	-0.82557
0.33103	-0.82596
0.33134	-0.82724
0.33165	-0.8283
0.33196	-0.82859
0.33227	-0.82781
0.33258	-0.82744
0.33289	-0.82906
0.3332	-0.83158
0.33351	-0.83265
0.33382	-0.83249
0.33413	-0.8333
0.33444	-0.83386
0.33475	-0.83725
0.33506	-0.84085
0.33537	-0.84251
0.33568	-0.84485
0.33599	-0.84623
0.3363	-0.84597
0.33661	-0.8466
0.33691	-0.84642
0.33722	-0.84753
0.33753	-0.84839
0.33784	-0.84997
0.33815	-0.85175
0.33846	-0.85134
0.33877	-0.85102
0.33908	-0.85204
0.33939	-0.85313
0.3397	-0.85276
0.34001	-0.85213
0.34032	-0.85355
0.34063	-0.85643
0.34094	-0.85799
0.34125	-0.85826
0.34156	-0.85765
0.34187	-0.85918
0.34218	-0.8603
0.34249	-0.86086
0.3428	-0.86107
0.34311	-0.85891
0.34342	-0.85668
0.34373	-0.85689
0.34404	-0.85693
0.34435	-0.85729
0.34466	-0.85931
0.34497	-0.85921
0.34528	-0.85982
0.34559	-0.85931
0.3459	-0.85983
0.3462	-0.86002
0.34651	-0.85982
0.34682	-0.86131
0.34713	-0.86383
0.34744	-0.86589
0.34775	-0.86676
0.34806	-0.86699
0.34837	-0.86774
0.34868	-0.86873
0.34899	-0.8683
0.3493	-0.86972
0.34961	-0.87195
0.34992	-0.87318
0.35023	-0.8726
0.35054	-0.87266
0.35085	-0.87382
0.35116	-0.87386
0.35147	-0.87474
0.35178	-0.87569
0.35209	-0.87608
0.3524	-0.87663
0.35271	-0.87688
0.35302	-0.8773
0.35333	-0.87782
0.35364	-0.87846
0.35395	-0.87653
0.35426	-0.87804
0.35457	-0.88025
0.35488	-0.88181
0.35518	-0.88325
0.35549	-0.88328
0.3558	-0.88161
0.35611	-0.88066
0.35642	-0.88096
0.35673	-0.88013
0.35704	-0.8785
0.35735	-0.878
0.35766	-0.87682
0.35797	-0.87575
0.35828	-0.87679
0.35859	-0.87709
0.3589	-0.87896
0.35921	-0.879
0.35952	-0.87973
0.35983	-0.88075
0.36014	-0.88105
0.36045	-0.8813
0.36076	-0.88148
0.36107	-0.88188
0.36138	-0.88301
0.36169	-0.88445
0.362	-0.88656
0.36231	-0.88917
0.36262	-0.88833
0.36293	-0.8872
0.36324	-0.88978
0.36355	-0.88959
0.36386	-0.89064
0.36417	-0.89123
0.36447	-0.89289
0.36478	-0.89436
0.36509	-0.89586
0.3654	-0.89608
0.36571	-0.89611
0.36602	-0.89679
0.36633	-0.89747
0.36664	-0.89854
0.36695	-0.90051
0.36726	-0.9015
0.36757	-0.90206
0.36788	-0.9043
0.36819	-0.90335
0.3685	-0.90432
0.36881	-0.9047
0.36912	-0.90441
0.36943	-0.90389
0.36974	-0.90278
0.37005	-0.90215
0.37036	-0.90257
0.37067	-0.90289
0.37098	-0.9037
0.37129	-0.90493
0.3716	-0.9028
0.37191	-0.90472
0.37222	-0.90426
0.37253	-0.90635
0.37284	-0.90615
0.37315	-0.90711
0.37346	-0.90881
0.37376	-0.9102
0.37407	-0.91282
0.37438	-0.91572
0.37469	-0.9176
0.375	-0.91858
0.37531	-0.91892
0.37562	-0.92052
0.37593	-0.92224
0.37624	-0.92265
0.37655	-0.92671
0.37686	-0.92777
0.37717	-0.92853
0.37748	-0.93035
0.37779	-0.93227
0.3781	-0.93419
0.37841	-0.93555
0.37872	-0.93562
0.37903	-0.93537
0.37934	-0.93477
0.37965	-0.93509
0.37996	-0.93711
0.38027	-0.93634
0.38058	-0.937
0.38089	-0.93822
0.3812	-0.93971
0.38151	-0.938
0.38182	-0.93659
0.38213	-0.93681
0.38244	-0.93489
0.38275	-0.93385
0.38305	-0.93313
0.38336	-0.93186
0.38367	-0.93024
0.38398	-0.92799
0.38429	-0.92612
0.3846	-0.92538
0.38491	-0.9247
0.38522	-0.92547
0.38553	-0.92548
0.38584	-0.92771
0.38615	-0.9268
0.38646	-0.92846
0.38677	-0.92925
0.38708	-0.93085
0.38739	-0.93213
0.3877	-0.93327
0.38801	-0.93308
0.38832	-0.93232
0.38863	-0.93274
0.38894	-0.93343
0.38925	-0.93453
0.38956	-0.93771
0.38987	-0.94084
0.39018	-0.94348
0.39049	-0.94485
0.3908	-0.94552
0.39111	-0.94669
0.39142	-0.9466
0.39173	-0.94869
0.39203	-0.95191
0.39234	-0.9551
0.39265	-0.95815
0.39296	-0.95883
0.39327	-0.9583
0.39358	-0.95898
0.39389	-0.9594
0.3942	-0.95852
0.39451	-0.95841
0.39482	-0.95748
0.39513	-0.95742
0.39544	-0.95859
0.39575	-0.96057
0.39606	-0.96141
0.39637	-0.96367
0.39668	-0.96554
0.39699	-0.96685
0.3973	-0.96689
0.39761	-0.96436
0.39792	-0.96163
0.39823	-0.95979
0.39854	-0.95836
0.39885	-0.95842
0.39916	-0.96045
0.39947	-0.96183
0.39978	-0.96309
0.40009	-0.96235
0.4004	-0.96092
0.40071	-0.95994
0.40102	-0.95887
0.40132	-0.9585
0.40163	-0.95839
0.40194	-0.95887
0.40225	-0.95908
0.40256	-0.95912
0.40287	-0.96019
0.40318	-0.96128
0.40349	-0.96051
0.4038	-0.95846
0.40411	-0.95793
0.40442	-0.95887
0.40473	-0.9582
0.40504	-0.95904
0.40535	-0.96005
0.40566	-0.9603
0.40597	-0.96258
0.40628	-0.96611
0.40659	-0.96817
0.4069	-0.97175
0.40721	-0.97361
0.40752	-0.97334
0.40783	-0.97274
0.40814	-0.97289
0.40845	-0.97299
0.40876	-0.9727
0.40907	-0.97424
0.40938	-0.97468
0.40969	-0.97719
0.41	-0.97734
0.41031	-0.97641
0.41061	-0.9781
0.41092	-0.98033
0.41123	-0.97978
0.41154	-0.98058
0.41185	-0.98316
0.41216	-0.98547
0.41247	-0.98631
0.41278	-0.987
0.41309	-0.98795
0.4134	-0.98782
0.41371	-0.98754
0.41402	-0.98917
0.41433	-0.98997
0.41464	-0.98953
0.41495	-0.99065
0.41526	-0.99083
0.41557	-0.99092
0.41588	-0.99039
0.41619	-0.99206
0.4165	-0.99335
0.41681	-0.9946
0.41712	-0.99495
0.41743	-0.99483
0.41774	-0.99485
0.41805	-0.99493
0.41836	-0.99656
0.41867	-0.99907
0.41898	-0.99778
0.41929	-0.99807
0.4196	-0.99922
0.4199	-0.99908
0.42021	-0.9996
0.42052	-0.99925
0.42083	-0.9992
0.42114	-0.99905
0.42145	-0.99952
0.42176	-1.00003
0.42207	-0.99993
0.42238	-0.99943
0.42269	-0.99968
0.423	-1.00041
0.42331	-1.00024
0.42362	-0.99901
0.42393	-0.99722
0.42424	-0.99741
0.42455	-0.99623
0.42486	-0.99575
0.42517	-0.99682
0.42548	-0.99799
0.42579	-0.99785
0.4261	-0.99869
0.42641	-0.99994
0.42672	-1.00004
0.42703	-1.00176
0.42734	-1.0038
0.42765	-1.00429
0.42796	-1.00587
0.42827	-1.00694
0.42858	-1.00487
0.42888	-1.00501
0.42919	-1.00571
0.4295	-1.00775
0.42981	-1.00801
0.43012	-1.00865
0.43043	-1.01014
0.43074	-1.01171
0.43105	-1.01248
0.43136	-1.01276
0.43167	-1.01329
0.43198	-1.01538
0.43229	-1.01849
0.4326	-1.01987
0.43291	-1.01924
0.43322	-1.01869
0.43353	-1.01776
0.43384	-1.01708
0.43415	-1.01891
0.43446	-1.01838
0.43477	-1.0186
0.43508	-1.01956
0.43539	-1.01907
0.4357	-1.0201
0.43601	-1.02048
0.43632	-1.01939
0.43663	-1.01964
0.43694	-1.02233
0.43725	-1.02487
0.43756	-1.02525
0.43787	-1.02465
0.43817	-1.02619
0.43848	-1.02642
0.43879	-1.02802
0.4391	-1.02742
0.43941	-1.02834
0.43972	-1.02833
0.44003	-1.02847
0.44034	-1.03044
0.44065	-1.03152
0.44096	-1.03325
0.44127	-1.03507
0.44158	-1.03676
0.44189	-1.03898
0.4422	-1.04116
0.44251	-1.04241
0.44282	-1.04375
0.44313	-1.04601
0.44344	-1.04675
0.44375	-1.04788
0.44406	-1.04675
0.44437	-1.04883
0.44468	-1.05261
0.44499	-1.05544
0.4453	-1.05455
0.44561	-1.05372
0.44592	-1.05528
0.44623	-1.05644
0.44654	-1.05654
0.44685	-1.057
0.44716	-1.05781
0.44746	-1.05847
0.44777	-1.05948
0.44808	-1.06125
0.44839	-1.0621
0.4487	-1.06131
0.44901	-1.06418
0.44932	-1.06534
0.44963	-1.06764
0.44994	-1.06883
0.45025	-1.06865
0.45056	-1.06802
0.45087	-1.06937
0.45118	-1.0693
0.45149	-1.0696
0.4518	-1.06988
0.45211	-1.07039
0.45242	-1.07295
0.45273	-1.07278
0.45304	-1.07058
0.45335	-1.06985
0.45366	-1.07036
0.45397	-1.07028
0.45428	-1.0701
0.45459	-1.07017
0.4549	-1.07293
0.45521	-1.07292
0.45552	-1.0739
0.45583	-1.07537
0.45614	-1.07681
0.45645	-1.0768
0.45675	-1.07689
0.45706	-1.07761
0.45737	-1.07646
0.45768	-1.07626
0.45799	-1.07806
0.4583	-1.07931
0.45861	-1.08113
0.45892	-1.08243
0.45923	-1.08308
0.45954	-1.08533
0.45985	-1.08483
0.46016	-1.08626
0.46047	-1.08752
0.46078	-1.08779
0.46109	-1.08928
0.4614	-1.09154
0.46171	-1.09301
0.46202	-1.09481
0.46233	-1.09785
0.46264	-1.09951
0.46295	-1.09994
0.46326	-1.10131
0.46357	-1.10133
0.46388	-1.10278
0.46419	-1.10349
0.4645	-1.10401
0.46481	-1.10446
0.46512	-1.1041
0.46543	-1.10453
0.46573	-1.10541
0.46604	-1.10574
0.46635	-1.10581
0.46666	-1.10658
0.46697	-1.10732
0.46728	-1.10752
0.46759	-1.1075
0.4679	-1.10599
0.46821	-1.10731
0.46852	-1.10946
0.46883	-1.10982
0.46914	-1.11093
0.46945	-1.11421
0.46976	-1.11352
0.47007	-1.11443
0.47038	-1.11447
0.47069	-1.11393
0.471	-1.1154
0.47131	-1.11609
0.47162	-1.11673
0.47193	-1.11714
0.47224	-1.11567
0.47255	-1.1147
0.47286	-1.11438
0.47317	-1.1152
0.47348	-1.11494
0.47379	-1.11533
0.4741	-1.11732
0.47441	-1.11595
0.47472	-1.11774
0.47502	-1.11846
0.47533	-1.11942
0.47564	-1.11994
0.47595	-1.12324
0.47626	-1.12577
0.47657	-1.12528
0.47688	-1.12422
0.47719	-1.12418
0.4775	-1.12407
0.47781	-1.12281
0.47812	-1.12382
0.47843	-1.12385
0.47874	-1.12288
0.47905	-1.12371
0.47936	-1.12334
0.47967	-1.1228
0.47998	-1.12369
0.48029	-1.12481
0.4806	-1.12523
0.48091	-1.126
0.48122	-1.12715
0.48153	-1.12778
0.48184	-1.12819
0.48215	-1.12884
0.48246	-1.13056
0.48277	-1.13326
0.48308	-1.13209
0.48339	-1.13255
0.4837	-1.1338
0.48401	-1.13432
0.48431	-1.13304
0.48462	-1.13497
0.48493	-1.1372
0.48524	-1.13798
0.48555	-1.13779
0.48586	-1.13729
0.48617	-1.13691
0.48648	-1.1367
0.48679	-1.13915
0.4871	-1.1423
0.48741	-1.14355
0.48772	-1.14396
0.48803	-1.14508
0.48834	-1.14587
0.48865	-1.14428
0.48896	-1.14401
0.48927	-1.1433
0.48958	-1.14427
0.48989	-1.14529
0.4902	-1.14616
0.49051	-1.14637
0.49082	-1.14619
0.49113	-1.14601
0.49144	-1.14428
0.49175	-1.14672
0.49206	-1.14713
0.49237	-1.14785
0.49268	-1.14849
0.49299	-1.14973
0.4933	-1.14938
0.4936	-1.14707
0.49391	-1.1463
0.49422	-1.14716
0.49453	-1.14836
0.49484	-1.15002
0.49515	-1.15075
0.49546	-1.14981
0.49577	-1.14982
0.49608	-1.15063
0.49639	-1.15126
0.4967	-1.15238
0.49701	-1.15416
0.49732	-1.15754
0.49763	-1.15958
0.49794	-1.16072
0.49825	-1.16133
0.49856	-1.16355
0.49887	-1.16623
0.49918	-1.16831
0.49949	-1.17006
0.4998	-1.17068
0.50011	-1.17269
0.50042	-1.17135
0.50073	-1.17179
0.50104	-1.17275
0.50135	-1.17283
0.50166	-1.17239
0.50197	-1.17196
0.50228	-1.17259
0.50258	-1.17521
0.50289	-1.17678
0.5032	-1.17528
0.50351	-1.1761
0.50382	-1.17908
0.50413	-1.18021
0.50444	-1.17888
0.50475	-1.17764
0.50506	-1.17776
0.50537	-1.17794
0.50568	-1.17794
0.50599	-1.17884
0.5063	-1.18221
0.50661	-1.18537
0.50692	-1.18713
0.50723	-1.18851
0.50754	-1.18961
0.50785	-1.19111
0.50816	-1.19331
0.50847	-1.19502
0.50878	-1.19564
0.50909	-1.19839
0.5094	-1.19937
0.50971	-1.19957
0.51002	-1.20047
0.51033	-1.20132
0.51064	-1.2039
0.51095	-1.20488
0.51126	-1.20475
0.51157	-1.20575
0.51187	-1.20731
0.51218	-1.20735
0.51249	-1.20741
0.5128	-1.20801
0.51311	-1.21016
0.51342	-1.21091
0.51373	-1.21104
0.51404	-1.21178
0.51435	-1.21176
0.51466	-1.21067
0.51497	-1.20981
0.51528	-1.20948
0.51559	-1.20831
0.5159	-1.20563
0.51621	-1.2036
0.51652	-1.20217
0.51683	-1.20094
0.51714	-1.20018
0.51745	-1.19834
0.51776	-1.1981
0.51807	-1.19813
0.51838	-1.1974
0.51869	-1.19697
0.519	-1.19608
0.51931	-1.1945
0.51962	-1.19546
0.51993	-1.19642
0.52024	-1.19702
0.52055	-1.1975
0.52086	-1.19787
0.52116	-1.19824
0.52147	-1.19811
0.52178	-1.19834
0.52209	-1.19969
0.5224	-1.20137
0.52271	-1.20321
0.52302	-1.20603
0.52333	-1.20668
0.52364	-1.2063
0.52395	-1.20854
0.52426	-1.20986
0.52457	-1.21225
0.52488	-1.21255
0.52519	-1.21228
0.5255	-1.2124
0.52581	-1.21309
0.52612	-1.21346
0.52643	-1.21244
0.52674	-1.21366
0.52705	-1.21572
0.52736	-1.2175
0.52767	-1.22238
0.52798	-1.22245
0.52829	-1.22289
0.5286	-1.22267
0.52891	-1.22204
0.52922	-1.22235
0.52953	-1.22376
0.52984	-1.2265
0.53015	-1.22855
0.53045	-1.22805
0.53076	-1.22776
0.53107	-1.22624
0.53138	-1.22247
0.53169	-1.22159
0.532	-1.22115
0.53231	-1.21992
0.53262	-1.22038
0.53293	-1.21956
0.53324	-1.22057
0.53355	-1.22273
0.53386	-1.22406
0.53417	-1.22492
0.53448	-1.22714
0.53479	-1.22995
0.5351	-1.23106
0.53541	-1.23352
0.53572	-1.23309
0.53603	-1.23154
0.53634	-1.23152
0.53665	-1.23353
0.53696	-1.23628
0.53727	-1.23814
0.53758	-1.23822
0.53789	-1.23786
0.5382	-1.23589
0.53851	-1.23455
0.53882	-1.23508
0.53913	-1.23566
0.53943	-1.23732
0.53974	-1.24097
0.54005	-1.24205
0.54036	-1.24483
0.54067	-1.2458
0.54098	-1.24661
0.54129	-1.24909
0.5416	-1.24984
0.54191	-1.24854
0.54222	-1.24966
0.54253	-1.25113
0.54284	-1.24954
0.54315	-1.24834
0.54346	-1.24791
0.54377	-1.24712
0.54408	-1.24806
0.54439	-1.24707
0.5447	-1.24624
0.54501	-1.24494
0.54532	-1.24423
0.54563	-1.24312
0.54594	-1.24327
0.54625	-1.24448
0.54656	-1.24643
0.54687	-1.24828
0.54718	-1.25045
0.54749	-1.25222
0.5478	-1.25248
0.54811	-1.25298
0.54842	-1.25393
0.54872	-1.25291
0.54903	-1.25406
0.54934	-1.25358
0.54965	-1.25093
0.54996	-1.25093
0.55027	-1.25318
0.55058	-1.2539
0.55089	-1.25362
0.5512	-1.25484
0.55151	-1.25666
0.55182	-1.25792
0.55213	-1.2588
0.55244	-1.25966
0.55275	-1.2608
0.55306	-1.26362
0.55337	-1.26632
0.55368	-1.26859
0.55399	-1.26837
0.5543	-1.26913
0.55461	-1.27086
0.55492	-1.27265
0.55523	-1.2729
0.55554	-1.27049
0.55585	-1.26873
0.55616	-1.26863
0.55647	-1.26808
0.55678	-1.26748
0.55709	-1.26735
0.5574	-1.26642
0.55771	-1.26616
0.55801	-1.26824
0.55832	-1.267
0.55863	-1.26688
0.55894	-1.26548
0.55925	-1.26577
0.55956	-1.26662
0.55987	-1.26698
0.56018	-1.26771
0.56049	-1.267
0.5608	-1.26674
0.56111	-1.26685
0.56142	-1.26467
0.56173	-1.2623
0.56204	-1.26072
0.56235	-1.26383
0.56266	-1.26339
0.56297	-1.26159
0.56328	-1.26266
0.56359	-1.26588
0.5639	-1.26781
0.56421	-1.26828
0.56452	-1.2673
0.56483	-1.26791
0.56514	-1.26997
0.56545	-1.27054
0.56576	-1.26972
0.56607	-1.27092
0.56638	-1.27201
0.56669	-1.27503
0.56699	-1.27593
0.5673	-1.27651
0.56761	-1.27908
0.56792	-1.27994
0.56823	-1.28051
0.56854	-1.28188
0.56885	-1.28271
0.56916	-1.28456
0.56947	-1.28666
0.56978	-1.28782
0.57009	-1.28837
0.5704	-1.28928
0.57071	-1.28993
0.57102	-1.29178
0.57133	-1.29312
0.57164	-1.29246
0.57195	-1.29053
0.57226	-1.29038
0.57257	-1.29121
0.57288	-1.29323
0.57319	-1.29406
0.5735	-1.29395
0.57381	-1.29604
0.57412	-1.29728
0.57443	-1.29789
0.57474	-1.29855
0.57505	-1.29737
0.57536	-1.29762
0.57567	-1.29882
0.57598	-1.29725
0.57628	-1.29963
0.57659	-1.29958
0.5769	-1.29802
0.57721	-1.2983
0.57752	-1.29654
0.57783	-1.29643
0.57814	-1.29712
0.57845	-1.29835
0.57876	-1.29976
0.57907	-1.30082
0.57938	-1.30047
0.57969	-1.29908
0.58	-1.30022
0.58031	-1.30129
0.58062	-1.30216
0.58093	-1.30255
0.58124	-1.30163
0.58155	-1.30238
0.58186	-1.30422
0.58217	-1.30578
0.58248	-1.30824
0.58279	-1.30883
0.5831	-1.30952
0.58341	-1.3107
0.58372	-1.31245
0.58403	-1.31422
0.58434	-1.31437
0.58465	-1.31425
0.58496	-1.31294
0.58527	-1.31323
0.58557	-1.31528
0.58588	-1.31756
0.58619	-1.31874
0.5865	-1.31887
0.58681	-1.31851
0.58712	-1.3182
0.58743	-1.31811
0.58774	-1.31983
0.58805	-1.3207
0.58836	-1.31981
0.58867	-1.32005
0.58898	-1.32125
0.58929	-1.32249
0.5896	-1.32321
0.58991	-1.32084
0.59022	-1.31976
0.59053	-1.31877
0.59084	-1.31776
0.59115	-1.31796
0.59146	-1.31705
0.59177	-1.31743
0.59208	-1.31708
0.59239	-1.31662
0.5927	-1.31637
0.59301	-1.3161
0.59332	-1.31778
0.59363	-1.31907
0.59394	-1.31851
0.59425	-1.31632
0.59456	-1.31625
0.59486	-1.31678
0.59517	-1.31827
0.59548	-1.31811
0.59579	-1.31814
0.5961	-1.31784
0.59641	-1.31768
0.59672	-1.31856
0.59703	-1.31891
0.59734	-1.31912
0.59765	-1.31993
0.59796	-1.32048
0.59827	-1.32218
0.59858	-1.32372
0.59889	-1.32353
0.5992	-1.3245
0.59951	-1.32404
0.59982	-1.32642
0.60013	-1.32667
0.60044	-1.32678
0.60075	-1.32737
0.60106	-1.32741
0.60137	-1.32757
0.60168	-1.3272
0.60199	-1.32606
0.6023	-1.32639
0.60261	-1.3277
0.60292	-1.32799
0.60323	-1.32793
0.60354	-1.32625
0.60385	-1.32454
0.60415	-1.32444
0.60446	-1.32525
0.60477	-1.32514
0.60508	-1.32325
0.60539	-1.32229
0.6057	-1.322
0.60601	-1.32154
0.60632	-1.3213
0.60663	-1.32073
0.60694	-1.31975
0.60725	-1.32128
0.60756	-1.32261
0.60787	-1.32371
0.60818	-1.32606
0.60849	-1.32678
0.6088	-1.32871
0.60911	-1.32915
0.60942	-1.33061
0.60973	-1.33317
0.61004	-1.33681
0.61035	-1.33903
0.61066	-1.3402
0.61097	-1.34151
0.61128	-1.34291
0.61159	-1.34474
0.6119	-1.34767
0.61221	-1.35131
0.61252	-1.35192
0.61283	-1.35396
0.61313	-1.35562
0.61344	-1.35991
0.61375	-1.36202
0.61406	-1.36217
0.61437	-1.36462
0.61468	-1.36722
0.61499	-1.36897
0.6153	-1.36966
0.61561	-1.36945
0.61592	-1.36943
0.61623	-1.36959
0.61654	-1.3688
0.61685	-1.36867
0.61716	-1.36871
0.61747	-1.36932
0.61778	-1.3682
0.61809	-1.3655
0.6184	-1.36528
0.61871	-1.36775
[truncated: 8,982 more rows]

## Sheet: Fig.S1c UV-vis spectrum
Wavelength (nm)	Absorbance (AU)
699.997	0.0929
699.565	0.09293
698.99	0.09373
698.559	0.09283
697.983	0.09351
697.552	0.094
696.976	0.0945
696.544	0.09532
695.969	0.09587
695.537	0.09599
694.961	0.09635
694.529	0.09662
693.953	0.09728
693.521	0.09729
692.944	0.09796
692.512	0.09792
691.935	0.09873
691.503	0.09883
691.071	0.09918
690.494	0.09966
690.061	0.09988
689.484	0.1001
689.051	0.1001
688.474	0.10048
688.041	0.10102
687.464	0.1016
687.031	0.10172
686.454	0.10195
686.02	0.10195
685.443	0.10232
685.009	0.10258
684.432	0.10281
683.998	0.10337
683.565	0.1034
682.986	0.10335
682.553	0.10312
681.974	0.1036
681.541	0.10382
680.962	0.10379
680.528	0.10374
679.95	0.10413
679.515	0.10474
678.937	0.10468
678.502	0.10477
678.068	0.10505
677.489	0.10525
677.055	0.10549
676.475	0.10531
676.041	0.10571
675.461	0.10607
675.027	0.10646
674.447	0.10638
674.012	0.10676
673.432	0.10641
672.997	0.10669
672.562	0.10665
671.982	0.10711
671.547	0.10699
670.967	0.10744
670.531	0.10711
669.951	0.10714
669.516	0.10719
668.935	0.10762
668.499	0.10754
668.064	0.10774
667.483	0.10781
667.047	0.10743
666.466	0.10694
666.03	0.10712
665.449	0.10752
665.013	0.10733
664.431	0.10689
663.995	0.10755
663.559	0.10708
662.977	0.10714
662.541	0.10733
661.959	0.10734
661.523	0.107
660.941	0.10708
660.504	0.10827
660.067	0.10821
659.485	0.10672
659.048	0.10701
658.466	0.10811
658.029	0.10828
657.446	0.10719
657.009	0.10724
656.572	0.10687
655.989	0.10721
655.552	0.10719
654.969	0.10676
654.531	0.10735
653.948	0.10715
653.51	0.10688
653.073	0.10711
652.489	0.107
652.052	0.10713
651.468	0.10716
651.03	0.10743
650.446	0.10739
650.008	0.10742
649.57	0.10779
648.986	0.10768
648.548	0.10768
647.963	0.10805
647.525	0.1081
646.941	0.10769
646.502	0.10805
646.064	0.10819
645.479	0.10825
645.041	0.10835
644.456	0.10811
644.017	0.10907
643.432	0.10905
642.993	0.10918
642.554	0.10886
641.969	0.10932
641.53	0.10938
640.944	0.10997
640.505	0.10984
640.066	0.10969
639.48	0.111
639.041	0.11094
638.455	0.10986
638.015	0.1098
637.429	0.10996
636.989	0.1102
636.55	0.11111
635.963	0.11149
635.524	0.11157
634.937	0.11176
634.497	0.11162
634.057	0.11053
633.47	0.11082
633.03	0.11126
632.443	0.11251
632.003	0.11225
631.563	0.11271
630.976	0.11281
630.535	0.11287
629.948	0.113
629.507	0.11329
629.067	0.11346
628.479	0.11371
628.038	0.11398
627.451	0.11398
627.01	0.11436
626.569	0.11421
625.981	0.11481
625.54	0.11504
624.952	0.11528
624.51	0.11453
624.069	0.11493
623.481	0.11676
623.039	0.11638
622.451	0.11594
622.009	0.11629
621.568	0.11773
620.979	0.11713
620.537	0.1175
619.948	0.1192
619.507	0.11941
619.065	0.11989
618.476	0.1204
618.034	0.12078
617.444	0.12153
617.002	0.12182
616.56	0.12234
615.97	0.12325
615.528	0.12361
614.938	0.1243
614.496	0.12488
614.054	0.12513
613.463	0.12598
613.021	0.12615
612.431	0.12738
611.988	0.12796
611.545	0.12875
610.955	0.12911
610.512	0.12995
610.069	0.13054
609.478	0.13138
609.035	0.13238
608.445	0.13311
608.001	0.13419
607.558	0.13511
606.967	0.13621
606.524	0.13741
605.933	0.13843
605.489	0.13938
605.046	0.1399
604.454	0.14165
604.01	0.14259
603.567	0.1434
602.975	0.14503
602.531	0.14601
601.939	0.14836
601.496	0.14902
601.052	0.15061
600.459	0.15188
600.015	0.15379
599.571	0.15524
598.979	0.15674
598.535	0.15869
597.942	0.15992
597.498	0.16212
597.053	0.16349
596.461	0.16564
596.016	0.1677
595.571	0.16851
594.978	0.17149
594.534	0.1728
593.941	0.17602
593.496	0.17741
593.051	0.17914
592.457	0.18283
592.012	0.18397
591.567	0.18685
590.974	0.18915
590.529	0.19149
589.935	0.19421
589.49	0.19603
589.044	0.1989
588.45	0.20098
588.005	0.20447
587.559	0.20662
586.965	0.20985
586.519	0.21264
586.074	0.21417
585.479	0.21818
585.033	0.22034
584.439	0.22507
583.993	0.22733
583.547	0.22927
582.952	0.23438
582.506	0.23639
582.06	0.24076
581.465	0.24397
581.018	0.2471
580.572	0.25101
579.977	0.2547
579.53	0.25899
578.935	0.26234
578.489	0.26737
578.042	0.27055
577.446	0.27524
577	0.27928
576.553	0.28169
575.957	0.28774
575.51	0.29054
575.063	0.29471
574.467	0.30026
574.02	0.30295
573.573	0.30787
572.977	0.31067
572.529	0.31584
571.933	0.31902
571.486	0.32252
571.038	0.32554
570.441	0.32837
569.994	0.33211
569.546	0.33393
568.95	0.33781
568.502	0.33935
568.054	0.3411
567.457	0.34382
567.009	0.3446
566.561	0.34619
565.964	0.3471
565.516	0.34822
565.068	0.34895
564.47	0.34958
564.022	0.34977
563.574	0.35011
562.976	0.35021
562.528	0.35026
561.93	0.35005
561.482	0.35034
561.033	0.34991
560.435	0.34979
559.986	0.3496
559.538	0.34952
558.939	0.3495
558.491	0.35003
558.042	0.34966
557.443	0.34942
556.994	0.34963
556.545	0.3501
555.947	0.35006
555.497	0.35053
555.048	0.35067
554.449	0.35133
554	0.35206
553.551	0.35292
552.952	0.35333
552.502	0.35369
552.053	0.35503
551.453	0.35588
551.004	0.35771
550.554	0.35812
549.955	0.35986
549.505	0.36108
549.055	0.36212
548.455	0.36384
548.005	0.36473
547.555	0.36592
546.955	0.36793
546.505	0.36858
546.055	0.37022
545.455	0.37194
545.005	0.37401
544.554	0.37464
543.954	0.3772
543.504	0.37868
543.053	0.37949
542.453	0.38152
542.002	0.382
541.552	0.38304
540.951	0.3849
540.5	0.38541
540.049	0.38732
539.448	0.38836
538.997	0.38984
538.546	0.39082
537.945	0.39218
537.494	0.39264
537.043	0.39252
536.442	0.39372
535.99	0.39477
535.539	0.39548
534.938	0.39633
534.486	0.3962
534.035	0.39618
533.433	0.39603
532.982	0.39614
532.53	0.39573
531.928	0.39551
531.476	0.39576
531.025	0.39543
530.573	0.39489
529.971	0.39412
529.519	0.3931
529.067	0.39183
528.464	0.39082
528.012	0.38987
527.56	0.38877
526.958	0.38653
526.506	0.38541
526.053	0.3836
525.45	0.38081
524.998	0.38004
524.546	0.37712
523.943	0.37498
523.49	0.37274
523.038	0.37066
522.434	0.36804
521.982	0.36514
521.529	0.36316
520.926	0.35871
520.473	0.35647
520.02	0.3548
519.567	0.35124
518.963	0.34929
518.511	0.34614
518.058	0.34461
517.454	0.34156
517	0.33919
516.547	0.33731
515.943	0.33365
515.49	0.33211
515.037	0.33049
514.432	0.3276
513.979	0.32685
513.525	0.32481
513.072	0.32385
512.467	0.32185
512.014	0.32103
511.56	0.32032
510.955	0.31914
510.502	0.31888
510.048	0.31837
509.443	0.31792
508.989	0.31778
508.535	0.31803
507.93	0.31825
507.476	0.31905
507.022	0.31917
506.568	0.31998
505.962	0.32112
505.508	0.3221
505.054	0.32352
504.448	0.32452
503.994	0.32655
503.539	0.32774
502.933	0.32964
502.479	0.33183
502.024	0.3328
501.57	0.3358
500.964	0.33812
500.509	0.34056
500.054	0.34289
499.448	0.34519
498.993	0.34817
498.538	0.35012
497.932	0.35383
497.477	0.35559
497.022	0.35779
496.567	0.36123
495.96	0.36383
495.505	0.36759
495.049	0.36971
494.442	0.37257
493.987	0.37513
493.532	0.37737
492.925	0.38086
492.469	0.38225
492.014	0.38457
491.558	0.38711
490.951	0.38978
490.495	0.39263
490.039	0.39415
489.432	0.39709
488.976	0.39849
488.52	0.39947
488.064	0.40158
487.457	0.40317
487.001	0.40571
486.545	0.40735
485.937	0.4092
485.481	0.41051
485.024	0.41298
484.568	0.41413
483.96	0.41348
483.504	0.41524
483.047	0.41691
482.439	0.41827
481.982	0.41992
481.526	0.42045
481.07	0.42184
480.461	0.4238
480.004	0.42446
479.548	0.4263
478.939	0.42749
478.482	0.42982
478.025	0.43093
477.568	0.4319
476.959	0.43464
476.502	0.43546
476.045	0.43858
475.436	0.44075
474.979	0.44277
474.522	0.44511
474.065	0.44632
473.455	0.4502
472.998	0.4519
472.541	0.45497
471.931	0.45916
471.474	0.46113
471.016	0.46531
470.559	0.46756
469.949	0.47309
469.491	0.47603
469.034	0.47871
468.576	0.48387
467.966	0.48718
467.508	0.49356
467.051	0.49779
466.44	0.50357
465.982	0.50842
465.524	0.51125
465.066	0.51906
464.456	0.52319
463.998	0.53037
463.54	0.53618
462.929	0.54226
462.471	0.55009
462.013	0.55425
461.554	0.56078
460.943	0.56871
460.485	0.57301
460.027	0.58063
459.568	0.58563
458.957	0.5969
458.498	0.60238
458.04	0.60708
457.429	0.617
456.97	0.62145
456.511	0.62994
456.053	0.63684
455.441	0.6443
454.982	0.64952
454.523	0.65335
454.064	0.6612
453.452	0.66789
452.993	0.67443
452.534	0.68029
452.075	0.68372
451.463	0.69314
451.004	0.69703
450.545	0.70275
449.933	0.71051
449.473	0.71344
449.014	0.72069
448.555	0.72565
447.942	0.73497
447.483	0.73951
447.023	0.74438
446.564	0.75289
445.951	0.75958
445.491	0.76909
445.032	0.77388
444.572	0.7799
443.959	0.79604
443.499	0.80263
443.04	0.8178
442.426	0.8285
441.966	0.84041
441.507	0.85357
441.047	0.86316
440.433	0.88706
439.973	0.89864
439.513	0.91667
439.053	0.93713
438.439	0.95672
437.979	0.98588
437.519	1.0014
437.058	1.02723
436.445	1.06698
435.984	1.08287
435.524	1.1196
435.063	1.1421
434.449	1.19549
433.989	1.22855
433.528	1.25494
433.068	1.31124
432.453	1.35272
431.993	1.41811
431.532	1.45901
431.071	1.49747
430.457	1.58005
429.996	1.61432
429.535	1.6981
429.074	1.75647
428.459	1.83754
427.998	1.90434
427.537	1.94619
427.076	2.04099
426.461	2.10544
426	2.16769
425.539	2.23227
424.924	2.28462
424.462	2.34746
424.001	2.38383
423.539	2.44671
422.924	2.50862
422.463	2.52972
422.001	2.5466
421.54	2.55598
420.924	2.59802
420.463	2.60388
420.001	2.61728
419.539	2.64844
418.923	2.66621
418.462	2.65199
418	2.67075
417.538	2.70556
417.076	2.66488
416.46	2.69189
415.998	2.6969
415.536	2.67745
415.074	2.70076
414.458	2.67582
413.996	2.67432
413.534	2.67036
413.071	2.64774
412.455	2.68394
411.993	2.6585
411.53	2.62624
411.068	2.62068
410.451	2.56046
409.989	2.54364
409.526	2.53364
409.064	2.53009
408.447	2.46154
407.985	2.49052
407.522	2.44848
407.059	2.39671
406.442	2.38171
405.979	2.34084
405.517	2.29464
405.054	2.24773
404.437	2.19952
403.974	2.17379
403.511	2.1194
403.048	2.10684
402.43	2.0489
401.967	2.02259
401.504	1.99158
401.041	1.95199
400.423	1.91739
399.96	1.87159
399.497	1.85218
399.034	1.8234
398.57	1.78272
397.953	1.75486
397.489	1.71488
397.026	1.69108
396.562	1.66975
395.944	1.62718
395.481	1.61341
395.017	1.57315
394.553	1.55202
393.935	1.51797
393.472	1.48711
393.008	1.47234
392.544	1.43882
391.926	1.4163
391.462	1.38856
390.998	1.36625
390.534	1.35307
390.07	1.31815
389.451	1.2963
388.987	1.27237
388.523	1.24955
388.059	1.23676
387.44	1.2045
386.976	1.19079
386.512	1.17341
386.048	1.15515
385.429	1.13784
384.964	1.11752
384.5	1.10617
384.036	1.09095
383.571	1.07418
382.952	1.06076
382.487	1.04512
382.023	1.03754
381.558	1.02654
380.939	1.01282
380.474	1.00679
380.01	0.9941
379.545	0.98779
378.925	0.97392
378.46	0.9687
377.996	0.96318
377.531	0.95706
377.066	0.95283
376.446	0.94554
375.981	0.94191
375.516	0.93918
375.051	0.93414
374.431	0.93178
373.966	0.92912
373.501	0.92754
373.036	0.92744
372.57	0.9245
371.95	0.92308
371.485	0.92239
371.019	0.92181
370.554	0.9213
369.934	0.92068
369.468	0.92034
369.003	0.92071
368.537	0.92268
368.072	0.92119
367.451	0.92094
366.986	0.92134
366.52	0.92154
366.054	0.92177
365.433	0.92143
364.968	0.92151
364.502	0.92131
364.036	0.92112
363.57	0.92146
362.949	0.91915
362.483	0.91535
362.017	0.91641
361.551	0.91542
360.93	0.91374
360.464	0.91164
359.998	0.91015
359.532	0.90907
359.066	0.90439
358.444	0.90154
357.978	0.89894
357.512	0.89628
357.046	0.89505
356.424	0.88807
355.958	0.88572
355.491	0.88235
355.025	0.87783
354.558	0.87518
353.937	0.86842
353.47	0.86616
353.004	0.86046
352.537	0.85655
352.07	0.85362
351.448	0.8457
350.982	0.84259
350.515	0.83844
350.048	0.83261
349.426	0.82849
348.959	0.82272
348.492	0.81948
348.025	0.81358
347.559	0.80937
346.936	0.80493
346.469	0.79993
346.002	0.79699
345.535	0.79274
345.068	0.78851
344.445	0.78472
343.978	0.78038
343.511	0.77709
343.044	0.77306
342.577	0.76875
341.954	0.7652
341.487	0.76081
341.019	0.75752
340.552	0.7529
339.929	0.74673
339.461	0.74398
338.994	0.73824
338.527	0.73419
338.059	0.72926
337.436	0.72328
336.968	0.71964
336.501	0.71381
336.033	0.70987
335.565	0.70441
334.942	0.69707
334.474	0.69331
334.007	0.68686
333.539	0.68323
333.071	0.6778
332.447	0.67047
331.979	0.66695
331.511	0.66039
331.044	0.65682
330.576	0.65159
329.952	0.64432
329.484	0.64091
329.016	0.63415
328.548	0.63084
327.923	0.62289
327.455	0.61856
326.987	0.61543
326.519	0.60955
326.051	0.60577
325.426	0.5981
324.958	0.59422
324.49	0.59105
324.022	0.58526
323.553	0.58208
322.929	0.57501
322.46	0.57134
321.992	0.56839
321.523	0.56298
321.055	0.55953
320.43	0.55297
319.961	0.54937
319.493	0.54684
319.024	0.54184
318.556	0.53931
317.931	0.53408
317.462	0.53091
316.993	0.52836
316.524	0.52383
316.056	0.52157
315.431	0.51812
314.962	0.5153
314.493	0.51395
314.024	0.51071
313.555	0.50895
312.93	0.50665
312.461	0.50549
311.992	0.50462
311.522	0.50299
311.053	0.50256
310.428	0.50191
309.959	0.50228
309.49	0.50282
309.02	0.50319
308.551	0.50493
307.925	0.50886
307.456	0.51204
306.987	0.51455
306.517	0.52035
306.048	0.52472
305.422	0.53516
304.953	0.54181
304.483	0.54825
304.014	0.56195
303.544	0.5695
303.075	0.58069
302.449	0.59573
301.979	0.60481
301.509	0.62168
301.04	0.63139
300.57	0.64798
299.944	0.67151
299.474	0.68508
299.004	0.71169
298.534	0.72548
298.065	0.74874
297.438	0.78306
296.968	0.80383
296.498	0.84634
296.028	0.87611
295.558	0.91399
294.932	0.97493
294.462	1.01408
293.992	1.07816
293.522	1.1159
293.052	1.17373
292.425	1.23646
291.955	1.26179
291.484	1.30598
291.014	1.33399
290.544	1.38199
290.074	1.42774
289.447	1.47418
288.976	1.53713
288.506	1.57985
288.036	1.62434
287.565	1.67928
286.938	1.71832
286.468	1.77209
285.997	1.80145
285.527	1.83263
285.056	1.86145
284.429	1.89221
283.958	1.91064
283.487	1.91267
283.017	1.93305
282.546	1.94679
282.075	1.9592
281.448	1.98371
280.977	1.99802
280.506	2.01589
280.036	2.03776
279.565	2.04456
278.937	2.06063
278.466	2.05898
277.995	2.07262
277.524	2.0725
277.053	2.07417
276.425	2.08205
275.954	2.08596
275.483	2.09096
275.012	2.08632
274.541	2.09287
274.07	2.08638
273.442	2.08568
272.971	2.07515
272.5	2.05156
272.029	2.05064
271.557	2.05975
270.929	2.06666
270.458	2.05699
269.987	2.05309
269.515	2.04587
269.044	2.0264
268.573	2.0184
267.944	1.99863
267.473	1.9761
267.001	1.97239
266.53	1.96421
266.058	1.95804
265.43	1.94138
264.958	1.92435
264.486	1.91294
264.015	1.88488
263.543	1.87717
263.072	1.86644
262.443	1.84459
261.971	1.83823
261.499	1.82085
261.028	1.8103
260.556	1.80355
259.927	1.77981
259.455	1.77092
258.983	1.7524
258.511	1.73542
258.039	1.72414
257.568	1.70334
256.938	1.68761
256.466	1.67501
255.994	1.66906
255.522	1.66405
255.05	1.65608
254.578	1.65493
253.949	1.64529
253.477	1.63632
253.005	1.62993
252.533	1.62076
252.061	1.61628
251.431	1.61108
250.959	1.61323
250.487	1.61399
250.014	1.61774
249.545	1.62312
249.075	1.63297
248.449	1.64387
247.98	1.64734
247.51	1.66007
247.041	1.67224
246.571	1.69857
245.945	1.74179
245.475	1.76773
245.006	1.82724
244.536	1.86174
244.066	1.90621
243.44	1.96743
242.97	2.0069
242.5	2.09571
242.031	2.15289
241.561	2.23875
240.934	2.38406
240.465	2.43176
239.995	2.58185
239.525	2.619
239.055	2.68937
238.428	2.87111
237.958	2.86355
237.488	2.85679
237.018	2.84625
236.548	2.90499
236.078	2.98441
235.452	2.8882
234.981	2.80408
234.511	2.88067
234.041	2.83417
233.571	3.05567
232.944	2.99547
232.474	2.88262
232.004	2.9606
231.533	3.01686
231.063	2.93144
230.436	3.03593
229.966	2.73013
229.496	2.82144
229.025	2.88462
228.555	2.97943
227.928	2.9275
227.457	2.9555
226.987	2.90077
226.516	2.90733
226.046	2.95832
225.575	2.96519
224.948	2.92569
224.477	2.99201
224.007	2.99859
223.536	2.95733
223.066	2.99349
222.438	2.93318
221.968	2.96085
221.497	3.00427
221.026	2.96437
220.556	2.9105
219.928	3.01755
219.457	3.01575
218.986	2.99187
218.516	3.0465
218.045	3.04011
217.574	2.98315
216.946	3.00295
216.475	3.08792
216.005	3.06866
215.534	3.06618
215.063	3.02439
214.435	3.06054
213.964	3.08805
213.493	3.06348
213.022	3.02507
212.551	3.03362
211.923	3.07749
211.452	3.08627
210.981	3.04925
210.51	3.02642
210.039	3.11139
209.567	3.06128
208.939	2.97054
208.468	3.11007
207.997	3.1486
207.526	3.08109
207.054	3.16378
206.426	3.01865
205.955	3.09538
205.484	3.20458
205.012	3.20549
204.541	3.08551
204.07	3.1248
203.441	3.07644
202.97	3.13151
202.498	3.13245
202.027	3.17977
201.556	3.18709
200.927	3.23828
200.455	3.1232
199.984	3.17755

## Sheet: Fig.S1d NADPH oxidation
Time	Absorbance 340 nm	Absorbance 340 nm	Absorbance 340 nm			Absorbance 340 nm	Absorbance 340 nm	Absorbance 340 nm	Absorbance 340 nm	Standard Deviation	SE of mean	Absorbance 340 nm	Absorbance 340 nm	Absorbance 340 nm
(s)	AU	AU	AU			AU	AU	AU	AU	AU	AU	AU	AU	AU
	anaerobic	anaerobic	anaerobic	Background	3.30054e-05	Corrected anaerobic	Corrected anaerobic	Corrected anaerobic	Statistics On Rows of G"Absorbance 340 nm":I"Absorbance 340 nm"	Statistics On Rows of G"Absorbance 340 nm":I"Absorbance 340 nm"	Statistics On Rows of G"Absorbance 340 nm":I"Absorbance 340 nm"	aerobic	aerobic	aerobic
0	0.848	0.788	0.63		0.556	0.848	0.788	0.63	0.75533	0.11261	0.06502	0.65	0.685	0.727
2	0.664	0.638	0.581		0.55593	0.66407	0.63793	0.58093	0.62764	0.04251	0.02454	0.674	0.649	0.631
4	0.67	0.6	0.573		0.55586	0.67013	0.59987	0.57287	0.61429	0.05021	0.02899	0.639	0.617	0.608
6	0.669	0.589	0.57		0.5558	0.6692	0.5888	0.5698	0.60927	0.05276	0.03046	0.626	0.604	0.607
8	0.656	0.575	0.573		0.55573	0.65626	0.57474	0.57274	0.60125	0.04766	0.02752	0.618	0.6	0.594
10	0.654	0.574	0.571		0.55567	0.65433	0.57367	0.57067	0.59956	0.04746	0.0274	0.603	0.594	0.586
12	0.645	0.569	0.566		0.5556	0.6454	0.5686	0.5656	0.5932	0.04523	0.02611	0.601	0.591	0.585
14	0.636	0.563	0.564		0.55553	0.63646	0.56254	0.56354	0.58751	0.04239	0.02448	0.597	0.586	0.581
16	0.634	0.557	0.562		0.55547	0.63453	0.55647	0.56147	0.58416	0.04369	0.02523	0.594	0.584	0.575
18	0.635	0.559	0.561		0.5554	0.63559	0.55841	0.56041	0.5848	0.044	0.0254	0.591	0.581	0.574
20	0.634	0.553	0.557		0.55534	0.63466	0.55234	0.55634	0.58111	0.04642	0.0268	0.585	0.577	0.572
22	0.631	0.554	0.556		0.55527	0.63173	0.55327	0.55527	0.58009	0.04473	0.02582	0.584	0.575	0.566
24	0.626	0.553	0.555		0.5552	0.62679	0.55221	0.55421	0.57774	0.0425	0.02453	0.579	0.574	0.566
26	0.627	0.553	0.553		0.55514	0.62786	0.55214	0.55214	0.57738	0.04371	0.02524	0.577	0.57	0.563
28	0.624	0.55	0.552		0.55507	0.62492	0.54908	0.55108	0.57503	0.04323	0.02496	0.575	0.568	0.56
30	0.62	0.548	0.55		0.55501	0.62099	0.54701	0.54901	0.57234	0.04215	0.02433	0.573	0.565	0.558
32	0.622	0.548	0.546		0.55494	0.62306	0.54694	0.54494	0.57165	0.04453	0.02571	0.568	0.563	0.556
34	0.62	0.547	0.546		0.55487	0.62112	0.54588	0.54488	0.57063	0.04373	0.02525	0.567	0.559	0.552
36	0.618	0.545	0.544		0.55481	0.61919	0.54381	0.54281	0.5686	0.04381	0.02529	0.565	0.559	0.551
38	0.62	0.549	0.542		0.55474	0.62125	0.54775	0.54075	0.56992	0.0446	0.02575	0.563	0.556	0.548
40	0.616	0.542	0.54		0.55468	0.61732	0.54068	0.53868	0.56556	0.04484	0.02589	0.56	0.555	0.545
42	0.617	0.544	0.538		0.55461	0.61839	0.54261	0.53661	0.56587	0.04558	0.02631	0.558	0.554	0.543
44	0.614	0.542	0.539		0.55454	0.61545	0.54055	0.53755	0.56452	0.04414	0.02548	0.556	0.549	0.539
46	0.615	0.542	0.537		0.55448	0.61652	0.54048	0.53548	0.56416	0.04541	0.02622	0.553	0.546	0.537
48	0.613	0.537	0.537		0.55441	0.61458	0.53542	0.53542	0.56181	0.04571	0.02639	0.549	0.544	0.534
50	0.611	0.538	0.533		0.55435	0.61265	0.53635	0.53135	0.56012	0.04556	0.02631	0.544	0.541	0.533
52	0.608	0.536	0.533		0.55428	0.60972	0.53428	0.53128	0.55843	0.04444	0.02566	0.543	0.542	0.528
54	0.608	0.533	0.529		0.55421	0.60978	0.53122	0.52722	0.55607	0.04656	0.02688	0.541	0.536	0.527
56	0.604	0.53	0.53		0.55415	0.60585	0.52815	0.52815	0.55405	0.04486	0.0259	0.537	0.537	0.524
58	0.604	0.531	0.533		0.55408	0.60591	0.52909	0.53109	0.55536	0.04379	0.02528	0.535	0.532	0.519
60	0.602	0.529	0.529		0.55402	0.60398	0.52702	0.52702	0.55267	0.04443	0.02565	0.534	0.533	0.521
62	0.599	0.526	0.526		0.55395	0.60105	0.52395	0.52395	0.54965	0.04451	0.0257	0.529	0.528	0.515
64	0.598	0.53	0.525		0.55388	0.60011	0.52789	0.52289	0.5503	0.04321	0.02495	0.526	0.526	0.511
66	0.596	0.525	0.526		0.55382	0.59818	0.52282	0.52382	0.54827	0.04322	0.02495	0.524	0.525	0.509
68	0.598	0.523	0.522		0.55375	0.60024	0.52076	0.51976	0.54692	0.04618	0.02666	0.522	0.522	0.505
70	0.596	0.521	0.523		0.55369	0.59831	0.51869	0.52069	0.5459	0.0454	0.02621	0.522	0.521	0.505
72	0.592	0.519	0.524		0.55362	0.59438	0.51662	0.52162	0.54421	0.04352	0.02513	0.521	0.519	0.501
74	0.59	0.519	0.522		0.55355	0.59244	0.51656	0.51956	0.54285	0.04297	0.02481	0.516	0.515	0.5
76	0.588	0.519	0.521		0.55349	0.59051	0.51649	0.51849	0.54183	0.04217	0.02435	0.513	0.514	0.499
78	0.588	0.521	0.522		0.55342	0.59057	0.51843	0.51943	0.54281	0.04137	0.02388	0.51	0.511	0.495
80	0.587	0.514	0.52		0.55336	0.58964	0.51136	0.51736	0.53945	0.04357	0.02515	0.507	0.511	0.492
82	0.584	0.515	0.518		0.55329	0.58671	0.51229	0.51529	0.5381	0.04212	0.02432	0.504	0.506	0.49
84	0.587	0.514	0.518		0.55322	0.58977	0.51123	0.51523	0.53874	0.04424	0.02554	0.501	0.506	0.489
86	0.584	0.513	0.519		0.55316	0.58684	0.51016	0.51616	0.53772	0.04264	0.02462	0.502	0.501	0.486
88	0.58	0.508	0.516		0.55309	0.5829	0.5051	0.5131	0.5337	0.0428	0.02471	0.498	0.501	0.48
90	0.58	0.507	0.517		0.55303	0.58297	0.50403	0.51403	0.53368	0.04298	0.02482	0.495	0.5	0.479
92	0.582	0.508	0.516		0.55296	0.58504	0.50496	0.51296	0.53432	0.0441	0.02546	0.49	0.499	0.477
94	0.577	0.506	0.515		0.55289	0.5801	0.5029	0.5119	0.53163	0.04222	0.02437	0.49	0.495	0.474
96	0.576	0.508	0.516		0.55283	0.57917	0.50483	0.51283	0.53228	0.04081	0.02356	0.487	0.492	0.475
98	0.576	0.508	0.514		0.55276	0.57923	0.50477	0.51077	0.53159	0.04137	0.02389	0.486	0.493	0.469
100	0.577	0.503	0.514		0.5527	0.5803	0.4997	0.5107	0.53023	0.04371	0.02523	0.482	0.489	0.467
102	0.573	0.504	0.514		0.55263	0.57637	0.50063	0.51063	0.52921	0.04114	0.02375	0.48	0.486	0.463
104	0.576	0.505	0.514		0.55256	0.57943	0.50157	0.51057	0.53052	0.0426	0.02459	0.477	0.484	0.46
106	0.573	0.5	0.512		0.5525	0.5765	0.4965	0.5085	0.52717	0.04314	0.02491	0.474	0.482	0.457
108	0.574	0.503	0.513		0.55243	0.57756	0.49944	0.50944	0.52881	0.04252	0.02455	0.472	0.48	0.455
110	0.573	0.501	0.513		0.55237	0.57663	0.49737	0.50937	0.52779	0.04272	0.02466	0.473	0.476	0.454
112	0.571	0.501	0.512		0.5523	0.5747	0.4973	0.5083	0.52677	0.04187	0.02417	0.467	0.476	0.449
114	0.571	0.502	0.513		0.55223	0.57476	0.49824	0.50924	0.52741	0.04137	0.02389	0.465	0.473	0.448
116	0.57	0.499	0.51		0.55217	0.57383	0.49517	0.50617	0.52506	0.04259	0.02459	0.462	0.475	0.446
118	0.571	0.501	0.512		0.5521	0.57489	0.49711	0.50811	0.5267	0.0421	0.0243	0.461	0.468	0.445
120	0.571	0.5	0.512		0.55204	0.57496	0.49604	0.50804	0.52635	0.04253	0.02455	0.458	0.464	0.439
122	0.569	0.498	0.511		0.55197	0.57303	0.49397	0.50697	0.52466	0.04239	0.02447	0.456	0.464	0.438
124	0.572	0.501	0.509		0.5519	0.57609	0.49691	0.50491	0.52597	0.04359	0.02517	0.454	0.461	0.436
126	0.571	0.495	0.509		0.55184	0.57516	0.49084	0.50484	0.52361	0.04518	0.02609	0.451	0.458	0.433
128	0.567	0.499	0.51		0.55177	0.57122	0.49478	0.50578	0.52393	0.04133	0.02386	0.449	0.457	0.431
130	0.569	0.496	0.51		0.55171	0.57329	0.49171	0.50571	0.52357	0.04362	0.02519	0.445	0.456	0.427
132	0.565	0.495	0.509		0.55164	0.56936	0.49064	0.50464	0.52155	0.04199	0.02424	0.446	0.452	0.425
134	0.566	0.495	0.51		0.55157	0.57042	0.49058	0.50558	0.52219	0.04244	0.0245	0.44	0.453	0.422
136	0.567	0.494	0.507		0.55151	0.57149	0.48951	0.50251	0.52117	0.04406	0.02544	0.439	0.45	0.418
138	0.564	0.497	0.509		0.55144	0.56855	0.49245	0.50445	0.52182	0.04092	0.02363	0.438	0.445	0.419
140	0.565	0.493	0.508		0.55138	0.56962	0.48838	0.50338	0.52046	0.04323	0.02496	0.438	0.444	0.417
142	0.566	0.498	0.509		0.55131	0.57069	0.49331	0.50431	0.52277	0.04186	0.02417	0.437	0.444	0.413
144	0.566	0.493	0.508		0.55124	0.57075	0.48825	0.50325	0.52075	0.04395	0.02537	0.435	0.441	0.41
146	0.565	0.497	0.508		0.55118	0.56982	0.49218	0.50318	0.52173	0.04201	0.02425	0.426	0.434	0.408
148	0.564	0.493	0.507		0.55111	0.56888	0.48812	0.50212	0.51971	0.04316	0.02492	0.426	0.432	0.405
150	0.565	0.494	0.506		0.55105	0.56995	0.48905	0.50105	0.52002	0.04366	0.02521	0.421	0.431	0.403
152	0.565	0.495	0.508		0.55098	0.57002	0.48998	0.50298	0.52099	0.04295	0.0248	0.417	0.428	0.401
154	0.565	0.494	0.507		0.55091	0.57008	0.48892	0.50192	0.52031	0.0436	0.02517	0.417	0.426	0.401
156	0.562	0.492	0.507		0.55085	0.56715	0.48685	0.50185	0.51862	0.04269	0.02465	0.417	0.421	0.395
158	0.562	0.494	0.507		0.55078	0.56721	0.48879	0.50179	0.51926	0.04203	0.02427	0.416	0.427	0.394
160	0.562	0.492	0.506		0.55072	0.56728	0.48672	0.50072	0.51824	0.04304	0.02485	0.41	0.421	0.39
162	0.562	0.494	0.507		0.55065	0.56735	0.48865	0.50165	0.51922	0.04218	0.02436	0.405	0.417	0.387
164	0.562	0.491	0.505		0.55058	0.56741	0.48559	0.49959	0.51753	0.04376	0.02527	0.404	0.412	0.383
166	0.565	0.491	0.508		0.55052	0.57048	0.48552	0.50252	0.51951	0.04495	0.02595	0.4	0.412	0.382
168	0.56	0.491	0.507		0.55045	0.56554	0.48546	0.50146	0.51749	0.04238	0.02447	0.398	0.41	0.378
170	0.561	0.492	0.506		0.55039	0.56661	0.48639	0.50039	0.5178	0.04285	0.02474	0.397	0.406	0.376
172	0.562	0.496	0.506		0.55032	0.56768	0.49032	0.50032	0.51944	0.04207	0.02429	0.396	0.4	0.374
174	0.561	0.494	0.506		0.55025	0.56674	0.48826	0.50026	0.51842	0.04228	0.02441	0.393	0.402	0.373
176	0.561	0.491	0.507		0.55019	0.56681	0.48519	0.50119	0.51773	0.04325	0.02497	0.389	0.401	0.368
178	0.561	0.49	0.507		0.55012	0.56687	0.48413	0.50113	0.51738	0.0437	0.02523	0.386	0.397	0.365
180	0.562	0.488	0.506		0.55006	0.56794	0.48206	0.50006	0.51669	0.04529	0.02615	0.385	0.392	0.363
182	0.561	0.49	0.506		0.54999	0.56701	0.48399	0.49999	0.517	0.04404	0.02543	0.381	0.39	0.361
184	0.558	0.491	0.506		0.54992	0.56407	0.48493	0.49993	0.51631	0.04204	0.02427	0.379	0.388	0.361
186	0.561	0.486	0.505		0.54986	0.56714	0.47986	0.49886	0.51529	0.0459	0.0265	0.376	0.385	0.357
188	0.559	0.489	0.504		0.54979	0.56521	0.48279	0.49779	0.51526	0.04389	0.02534	0.374	0.384	0.356
190	0.559	0.49	0.504		0.54973	0.56527	0.48373	0.49773	0.51558	0.0436	0.02517	0.373	0.38	0.35
192	0.559	0.492	0.505		0.54966	0.56534	0.48566	0.49866	0.51655	0.04274	0.02468	0.369	0.377	0.348
194	0.557	0.488	0.506		0.54959	0.5634	0.4816	0.4996	0.51487	0.04299	0.02482	0.365	0.376	0.346
196	0.558	0.487	0.505		0.54953	0.56447	0.48053	0.49853	0.51451	0.04419	0.02551	0.363	0.372	0.342
198	0.558	0.488	0.506		0.54946	0.56454	0.48146	0.49946	0.51515	0.0437	0.02523	0.363	0.372	0.339
200	0.556	0.492	0.504		0.5494	0.5626	0.4854	0.4974	0.51513	0.04154	0.02399	0.356	0.369	0.337
202	0.558	0.49	0.506		0.54933	0.56467	0.48333	0.49933	0.51578	0.04309	0.02488	0.357	0.364	0.339
204	0.558	0.489	0.504		0.54926	0.56473	0.48227	0.49727	0.51476	0.04393	0.02536	0.354	0.363	0.332
206	0.558	0.488	0.503		0.5492	0.5648	0.4812	0.4962	0.51407	0.04457	0.02573	0.349	0.359	0.33
208	0.557	0.488	0.504		0.54913	0.56387	0.48113	0.49713	0.51404	0.04388	0.02533	0.348	0.357	0.327
210	0.558	0.488	0.503		0.54907	0.56493	0.48107	0.49607	0.51402	0.04472	0.02582	0.345	0.353	0.323
212	0.559	0.486	0.506		0.549	0.566	0.479	0.499	0.51467	0.04556	0.02631	0.342	0.352	0.322
214	0.558	0.488	0.505		0.54893	0.56506	0.48094	0.49794	0.51465	0.04448	0.02568	0.341	0.348	0.32
216	0.558	0.486	0.507		0.54887	0.56513	0.47887	0.49987	0.51462	0.04498	0.02597	0.338	0.347	0.315
218	0.555	0.489	0.505		0.5488	0.5622	0.4818	0.4978	0.51393	0.04255	0.02457	0.335	0.344	0.311
220	0.558	0.486	0.505		0.54874	0.56526	0.47874	0.49774	0.51391	0.04547	0.02625	0.333	0.34	0.311
222	0.555	0.488	0.504		0.54867	0.56233	0.48067	0.49667	0.51322	0.04327	0.02498	0.329	0.337	0.309
224	0.556	0.487	0.503		0.5486	0.56339	0.47961	0.49561	0.51287	0.04448	0.02568	0.327	0.335	0.305
226	0.554	0.486	0.504		0.54854	0.56146	0.47854	0.49654	0.51218	0.04362	0.02518	0.327	0.331	0.303
228	0.556	0.488	0.503		0.54847	0.56353	0.48047	0.49547	0.51316	0.04426	0.02555	0.322	0.33	0.298
230	0.562	0.487	0.503		0.54841	0.56959	0.47941	0.49541	0.5148	0.04812	0.02778	0.32	0.327	0.295
232	0.556	0.487	0.501		0.54834	0.56366	0.47934	0.49334	0.51211	0.04518	0.02609	0.318	0.324	0.294
234	0.556	0.488	0.503		0.54827	0.56372	0.48028	0.49528	0.51309	0.04448	0.02568	0.315	0.321	0.291
236	0.556	0.486	0.503		0.54821	0.56379	0.47821	0.49521	0.5124	0.04531	0.02616	0.311	0.32	0.288
238	0.555	0.485	0.502		0.54814	0.56286	0.47714	0.49414	0.51138	0.04538	0.0262	0.31	0.315	0.285
240	0.554	0.484	0.503		0.54808	0.56192	0.47608	0.49508	0.51103	0.04509	0.02603	0.308	0.314	0.284
242	0.554	0.485	0.501		0.54801	0.56199	0.47701	0.49301	0.51067	0.04516	0.02607	0.302	0.314	0.281
244	0.554	0.492	0.503		0.54794	0.56205	0.48395	0.49495	0.51365	0.04228	0.02441	0.3	0.308	0.277
246	0.553	0.49	0.502		0.54788	0.56112	0.48188	0.49388	0.51229	0.04271	0.02466	0.298	0.305	0.277
248	0.554	0.487	0.506		0.54781	0.56219	0.47881	0.49781	0.51294	0.04369	0.02523	0.295	0.305	0.271
250	0.554	0.487	0.501		0.54775	0.56225	0.47875	0.49275	0.51125	0.04472	0.02582	0.294	0.3	0.268
252	0.553	0.486	0.502		0.54768	0.56132	0.47768	0.49368	0.51089	0.04439	0.02563	0.29	0.298	0.267
254	0.553	0.485	0.503		0.54761	0.56138	0.47662	0.49462	0.51087	0.04466	0.02578	0.287	0.294	0.263
256	0.553	0.486	0.501		0.54755	0.56145	0.47755	0.49255	0.51052	0.04474	0.02583	0.286	0.293	0.261
258	0.552	0.484	0.504		0.54748	0.56052	0.47548	0.49548	0.51049	0.04446	0.02567	0.284	0.29	0.258
260	0.554	0.484	0.501		0.54742	0.56258	0.47542	0.49242	0.51014	0.0462	0.02668	0.278	0.286	0.254
262	0.552	0.488	0.502		0.54735	0.56065	0.47935	0.49335	0.51112	0.04346	0.02509	0.277	0.285	0.252
264	0.552	0.483	0.502		0.54728	0.56071	0.47429	0.49329	0.50943	0.04542	0.02622	0.274	0.281	0.25
266	0.553	0.486	0.502		0.54722	0.56178	0.47722	0.49322	0.51074	0.04492	0.02593	0.271	0.279	0.246
268	0.552	0.487	0.502		0.54715	0.56085	0.47815	0.49315	0.51072	0.04405	0.02543	0.268	0.275	0.243
270	0.553	0.484	0.499		0.54708	0.56191	0.47509	0.49009	0.50903	0.04641	0.02679	0.266	0.272	0.243
272	0.552	0.483	0.501		0.54702	0.56098	0.47402	0.49202	0.50901	0.0459	0.0265	0.262	0.269	0.24
274	0.552	0.486	0.499		0.54695	0.56104	0.47696	0.48996	0.50932	0.04526	0.02613	0.261	0.269	0.235
276	0.551	0.486	0.5		0.54689	0.56011	0.47689	0.49089	0.5093	0.04456	0.02573	0.257	0.263	0.234
278	0.55	0.485	0.5		0.54682	0.55918	0.47582	0.49082	0.50861	0.04443	0.02565	0.254	0.263	0.229
280	0.549	0.483	0.5		0.54675	0.55824	0.47376	0.49076	0.50759	0.04468	0.0258	0.253	0.258	0.227
282	0.552	0.482	0.501		0.54669	0.56131	0.47269	0.49169	0.50856	0.04665	0.02694	0.25	0.255	0.225
284	0.551	0.482	0.499		0.54662	0.56037	0.47263	0.48963	0.50754	0.04654	0.02687	0.247	0.252	0.221
286	0.55	0.483	0.501		0.54656	0.55944	0.47356	0.49156	0.50819	0.04529	0.02615	0.243	0.25	0.22
288	0.55	0.483	0.499		0.54649	0.55951	0.47349	0.48949	0.5075	0.04574	0.02641	0.24	0.248	0.216
290	0.55	0.483	0.498		0.54642	0.55957	0.47343	0.48843	0.50714	0.04602	0.02657	0.239	0.247	0.213
292	0.549	0.483	0.498		0.54636	0.55864	0.47336	0.48836	0.50679	0.04553	0.02628	0.236	0.243	0.211
294	0.551	0.482	0.498		0.54629	0.5607	0.4723	0.4883	0.5071	0.04711	0.0272	0.236	0.242	0.208
296	0.55	0.481	0.499		0.54623	0.55977	0.47123	0.48923	0.50674	0.0468	0.02702	0.23	0.236	0.205
298	0.549	0.481	0.497		0.54616	0.55884	0.47116	0.48716	0.50572	0.04669	0.02696	0.226	0.233	0.202
300	0.55	0.481	0.5		0.54609	0.5599	0.4711	0.4901	0.50703	0.04676	0.027	0.224	0.231	0.199
302	0.55	0.483	0.499		0.54603	0.55997	0.47303	0.48903	0.50734	0.04627	0.02671	0.221	0.226	0.196
304	0.549	0.482	0.499		0.54596	0.55903	0.47197	0.48897	0.50666	0.04615	0.02664	0.219	0.224	0.194
306	0.547	0.484	0.498		0.5459	0.5571	0.4739	0.4879	0.5063	0.04455	0.02572	0.216	0.222	0.19
308	0.548	0.483	0.497		0.54583	0.55817	0.47283	0.48683	0.50594	0.04576	0.02642	0.213	0.218	0.189
310	0.547	0.481	0.497		0.54576	0.55723	0.47077	0.48677	0.50492	0.046	0.02656	0.211	0.216	0.185
312	0.549	0.479	0.501		0.5457	0.5593	0.4687	0.4907	0.50623	0.04725	0.02728	0.208	0.213	0.183
314	0.549	0.479	0.498		0.54563	0.55936	0.46864	0.48764	0.50521	0.04785	0.02763	0.206	0.211	0.18
316	0.546	0.48	0.496		0.54557	0.55643	0.46957	0.48557	0.50386	0.04623	0.02669	0.202	0.208	0.177
318	0.548	0.478	0.497		0.5455	0.5585	0.4675	0.4865	0.50417	0.048	0.02771	0.198	0.203	0.175
320	0.547	0.477	0.497		0.54543	0.55756	0.46644	0.48644	0.50348	0.04789	0.02765	0.197	0.202	0.172
322	0.548	0.481	0.497		0.54537	0.55863	0.47037	0.48637	0.50512	0.04702	0.02715	0.194	0.199	0.168
324	0.547	0.478	0.496		0.5453	0.55769	0.46731	0.48531	0.50344	0.04784	0.02762	0.19	0.196	0.166
326	0.547	0.476	0.496		0.54524	0.55776	0.46524	0.48524	0.50275	0.04868	0.02811	0.189	0.193	0.162
328	0.547	0.48	0.498		0.54517	0.55783	0.46917	0.48717	0.50472	0.04686	0.02705	0.185	0.191	0.162
330	0.546	0.477	0.497		0.5451	0.55689	0.46611	0.48611	0.50304	0.0477	0.02754	0.182	0.188	0.158
332	0.546	0.475	0.495		0.54504	0.55696	0.46404	0.48404	0.50168	0.0489	0.02824	0.18	0.186	0.156
334	0.544	0.476	0.496		0.54497	0.55502	0.46498	0.48498	0.50166	0.04729	0.0273	0.177	0.183	0.153
336	0.546	0.477	0.495		0.54491	0.55709	0.46591	0.48391	0.5023	0.04829	0.02788	0.174	0.179	0.149
338	0.547	0.477	0.496		0.54484	0.55816	0.46584	0.48484	0.50295	0.04875	0.02814	0.173	0.177	0.147
340	0.546	0.477	0.495		0.54477	0.55722	0.46578	0.48378	0.50226	0.04844	0.02797	0.168	0.175	0.144
342	0.547	0.478	0.495		0.54471	0.55829	0.46671	0.48371	0.5029	0.04871	0.02812	0.166	0.171	0.141
344	0.546	0.475	0.498		0.54464	0.55735	0.46365	0.48665	0.50255	0.04884	0.0282	0.164	0.168	0.139
346	0.546	0.476	0.496		0.54458	0.55742	0.46458	0.48458	0.50219	0.04886	0.02821	0.159	0.166	0.137
348	0.544	0.478	0.495		0.54451	0.55549	0.46651	0.48351	0.50184	0.04723	0.02727	0.158	0.166	0.134
350	0.546	0.478	0.496		0.54444	0.55755	0.46645	0.48445	0.50282	0.04825	0.02786	0.155	0.161	0.131
352	0.545	0.481	0.496		0.54438	0.55662	0.46938	0.48438	0.50346	0.04664	0.02693	0.151	0.158	0.129
354	0.546	0.475	0.498		0.54431	0.55768	0.46332	0.48632	0.50244	0.04921	0.02841	0.15	0.155	0.125
356	0.544	0.476	0.495		0.54425	0.55575	0.46425	0.48325	0.50108	0.04829	0.02788	0.148	0.153	0.124
358	0.544	0.48	0.494		0.54418	0.55582	0.46818	0.48218	0.50206	0.04708	0.02718	0.146	0.149	0.12
360	0.544	0.476	0.494		0.54411	0.55588	0.46412	0.48212	0.50071	0.04862	0.02807	0.145	0.146	0.118
362	0.544	0.476	0.495		0.54405	0.55595	0.46405	0.48305	0.50102	0.04851	0.02801	0.138	0.144	0.115
364	0.543	0.474	0.496		0.54398	0.55501	0.46199	0.48399	0.50033	0.04862	0.02807	0.136	0.14	0.113
366	0.544	0.474	0.495		0.54392	0.55608	0.46192	0.48292	0.50031	0.04943	0.02854	0.133	0.138	0.11
368	0.543	0.475	0.495		0.54385	0.55515	0.46285	0.48285	0.50028	0.04855	0.02803	0.131	0.136	0.108
370	0.543	0.476	0.495		0.54378	0.55521	0.46379	0.48279	0.5006	0.04824	0.02785	0.128	0.132	0.104
372	0.544	0.475	0.495		0.54372	0.55628	0.46272	0.48272	0.50057	0.04927	0.02844	0.126	0.131	0.102
374	0.543	0.475	0.493		0.54365	0.55534	0.46266	0.48066	0.49955	0.04915	0.02838	0.123	0.127	0.101
376	0.543	0.476	0.494		0.54359	0.55541	0.46359	0.48159	0.5002	0.04866	0.02809	0.118	0.125	0.098
378	0.543	0.473	0.495		0.54352	0.55548	0.46052	0.48252	0.49951	0.0497	0.0287	0.118	0.122	0.096
380	0.543	0.478	0.493		0.54345	0.55554	0.46546	0.48046	0.50049	0.04827	0.02787	0.115	0.119	0.094
382	0.542	0.473	0.494		0.54339	0.55461	0.46039	0.48139	0.4988	0.04946	0.02856	0.112	0.118	0.09
384	0.547	0.479	0.495		0.54332	0.55967	0.46633	0.48233	0.50278	0.04992	0.02882	0.109	0.113	0.088
386	0.542	0.475	0.494		0.54326	0.55474	0.46226	0.48126	0.49942	0.04884	0.0282	0.107	0.111	0.086
388	0.542	0.472	0.497		0.54319	0.55481	0.45919	0.48419	0.4994	0.04959	0.02863	0.104	0.108	0.083
390	0.541	0.475	0.493		0.54312	0.55387	0.46213	0.48013	0.49871	0.04861	0.02807	0.102	0.106	0.081
392	0.541	0.472	0.492		0.54306	0.55394	0.45906	0.47906	0.49735	0.05001	0.02888	0.099	0.103	0.078
394	0.542	0.477	0.494		0.54299	0.555	0.464	0.481	0.5	0.04839	0.02794	0.097	0.1	0.076
396	0.54	0.472	0.492		0.54293	0.55307	0.45893	0.47893	0.49698	0.0496	0.02863	0.095	0.098	0.073
398	0.542	0.472	0.493		0.54286	0.55514	0.45886	0.47986	0.49795	0.05062	0.02923	0.091	0.095	0.071
400	0.541	0.474	0.493		0.54279	0.5542	0.4608	0.4798	0.49827	0.04936	0.0285	0.089	0.094	0.072
402	0.542	0.472	0.493		0.54273	0.55527	0.45873	0.47973	0.49791	0.05077	0.02931	0.087	0.091	0.066
404	0.541	0.472	0.491		0.54266	0.55433	0.45867	0.47767	0.49689	0.05065	0.02924	0.084	0.089	0.066
406	0.54	0.472	0.493		0.5426	0.5534	0.4586	0.4796	0.4972	0.04979	0.02875	0.082	0.087	0.062
408	0.541	0.476	0.494		0.54253	0.55447	0.46253	0.48053	0.49918	0.04872	0.02813	0.079	0.084	0.06
410	0.541	0.47	0.491		0.54246	0.55453	0.45647	0.47747	0.49616	0.05163	0.02981	0.077	0.081	0.058
412	0.54	0.471	0.492		0.5424	0.5536	0.4574	0.4784	0.49647	0.05058	0.0292	0.075	0.079	0.056
414	0.539	0.471	0.492		0.54233	0.55266	0.45734	0.47834	0.49611	0.05009	0.02892	0.072	0.076	0.053
416	0.543	0.472	0.492		0.54227	0.55673	0.45827	0.47827	0.49776	0.05204	0.03005	0.069	0.073	0.053
418	0.539	0.47	0.491		0.5422	0.5528	0.4562	0.4772	0.4954	0.0508	0.02933	0.068	0.072	0.049
420	0.54	0.472	0.493		0.54213	0.55386	0.45814	0.47914	0.49705	0.05031	0.02905	0.066	0.069	0.047
422	0.538	0.472	0.492		0.54207	0.55193	0.45807	0.47807	0.49602	0.04944	0.02854	0.062	0.067	0.046
424	0.539	0.469	0.492		0.542	0.55299	0.45501	0.47801	0.49534	0.05124	0.02958	0.061	0.064	0.044
426	0.538	0.471	0.49		0.54194	0.55206	0.45694	0.47594	0.49498	0.05034	0.02906	0.059	0.063	0.042
428	0.541	0.47	0.49		0.54187	0.55513	0.45587	0.47587	0.49562	0.05249	0.03031	0.057	0.061	0.04
430	0.539	0.469	0.49		0.5418	0.55319	0.45481	0.47581	0.4946	0.05182	0.02992	0.055	0.058	0.038
432	0.539	0.47	0.492		0.54174	0.55326	0.45574	0.47774	0.49558	0.05115	0.02953	0.052	0.056	0.036
434	0.539	0.469	0.49		0.54167	0.55332	0.45468	0.47568	0.49456	0.05196	0.03	0.05	0.053	0.035
436	0.537	0.472	0.489		0.54161	0.55139	0.45761	0.47461	0.49454	0.04997	0.02885	0.048	0.052	0.032
438	0.537	0.469	0.491		0.54154	0.55146	0.45454	0.47654	0.49418	0.05081	0.02933	0.046	0.05	0.032
440	0.537	0.471	0.491		0.54147	0.55152	0.45648	0.47648	0.49483	0.05011	0.02893	0.044	0.048	0.03
442	0.54	0.469	0.49		0.54141	0.55459	0.45441	0.47541	0.4948	0.05283	0.0305	0.044	0.046	0.028
444	0.538	0.47	0.491		0.54134	0.55265	0.45535	0.47635	0.49478	0.05121	0.02956	0.041	0.044	0.027
446	0.541	0.469	0.489		0.54128	0.55572	0.45428	0.47428	0.49476	0.05373	0.03102	0.038	0.042	0.026
448	0.536	0.469	0.488		0.54121	0.55079	0.45421	0.47321	0.49274	0.05116	0.02954	0.037	0.04	0.024
450	0.538	0.468	0.489		0.54114	0.55285	0.45315	0.47415	0.49338	0.05256	0.03035	0.035	0.039	0.021
452	0.537	0.469	0.489		0.54108	0.55192	0.45408	0.47408	0.49336	0.05169	0.02984	0.033	0.037	0.021
454	0.538	0.472	0.489		0.54101	0.55298	0.45702	0.47402	0.49467	0.05121	0.02957	0.031	0.036	0.02
456	0.537	0.468	0.489		0.54095	0.55205	0.45295	0.47395	0.49298	0.05222	0.03015	0.029	0.033	0.019
458	0.539	0.47	0.492		0.54088	0.55412	0.45488	0.47688	0.49529	0.05212	0.03009	0.029	0.031	0.017
460	0.536	0.468	0.489		0.54081	0.55118	0.45282	0.47382	0.49261	0.0518	0.02991	0.027	0.031	0.018
462	0.535	0.469	0.491		0.54075	0.55025	0.45375	0.47575	0.49325	0.05057	0.0292	0.024	0.03	0.016
464	0.538	0.468	0.49		0.54068	0.55331	0.45269	0.47469	0.49356	0.0529	0.03054	0.023	0.028	0.015
466	0.535	0.469	0.487		0.54062	0.55038	0.45362	0.47162	0.49187	0.05146	0.02971	0.023	0.027	0.016
468	0.534	0.471	0.488		0.54055	0.54945	0.45555	0.47255	0.49252	0.05003	0.02888	0.022	0.025	0.015
470	0.535	0.469	0.49		0.54048	0.55051	0.45349	0.47449	0.49283	0.05105	0.02947	0.019	0.024	0.014
472	0.536	0.469	0.488		0.54042	0.55158	0.45342	0.47242	0.49247	0.05206	0.03006	0.018	0.024	0.013
474	0.536	0.466	0.49		0.54035	0.55164	0.45036	0.47436	0.49212	0.05293	0.03056	0.019	0.023	0.013
476	0.534	0.467	0.489		0.54029	0.54971	0.45129	0.47329	0.49143	0.05166	0.02982	0.017	0.022	0.013
478	0.536	0.467	0.488		0.54022	0.55178	0.45122	0.47222	0.49174	0.05304	0.03062	0.015	0.02	0.013
480	0.535	0.468	0.489		0.54015	0.55084	0.45216	0.47316	0.49205	0.05199	0.03001	0.015	0.02	0.013
482	0.533	0.468	0.488		0.54009	0.54891	0.45209	0.47209	0.49103	0.05111	0.02951	0.014	0.02	0.013
484	0.534	0.467	0.491		0.54002	0.54997	0.45103	0.47503	0.49201	0.05161	0.0298	0.013	0.019	0.013
486	0.534	0.469	0.488		0.53996	0.55004	0.45296	0.47196	0.49165	0.05145	0.0297	0.013	0.018	0.012
488	0.536	0.467	0.487		0.53989	0.55211	0.45089	0.47089	0.4913	0.0536	0.03095	0.012	0.017	0.013
490	0.536	0.467	0.486		0.53982	0.55217	0.45083	0.46983	0.49094	0.05387	0.0311	0.012	0.018	0.012
492	0.534	0.468	0.488		0.53976	0.55024	0.45176	0.47176	0.49125	0.05205	0.03005	0.011	0.017	0.013
494	0.535	0.468	0.488		0.53969	0.5513	0.4517	0.4717	0.49157	0.05269	0.03042	0.011	0.017	0.011
496	0.534	0.468	0.488		0.53963	0.55037	0.45163	0.47163	0.49121	0.0522	0.03014	0.011	0.016	0.013
498	0.535	0.466	0.488		0.53956	0.55144	0.44956	0.47156	0.49085	0.05361	0.03095	0.01	0.017	0.012
500	0.534	0.466	0.486		0.53949	0.5505	0.4495	0.4695	0.48983	0.05349	0.03088	0.01	0.017	0.011
502	0.536	0.464	0.488		0.53943	0.55257	0.44743	0.47143	0.49048	0.0551	0.03181	0.01	0.016	0.011
504	0.533	0.467	0.486		0.53936	0.54963	0.45037	0.46937	0.48979	0.05269	0.03042	0.009	0.015	0.011
506	0.535	0.468	0.487		0.5393	0.5517	0.4513	0.4703	0.4911	0.05333	0.03079	0.009	0.016	0.011
508	0.534	0.465	0.487		0.53923	0.55077	0.44823	0.47023	0.48974	0.05398	0.03117	0.01	0.017	0.012
510	0.534	0.467	0.487		0.53916	0.55083	0.45017	0.47017	0.49039	0.05329	0.03077	0.01	0.017	0.012
512	0.534	0.464	0.488		0.5391	0.5509	0.4471	0.4711	0.4897	0.05434	0.03137	0.009	0.016	0.011
514	0.534	0.464	0.487		0.53903	0.55096	0.44704	0.47004	0.48935	0.05459	0.03152	0.009	0.016	0.011
516	0.533	0.463	0.486		0.53897	0.55003	0.44597	0.46897	0.48832	0.05466	0.03156	0.008	0.016	0.011
518	0.534	0.467	0.486		0.5389	0.5511	0.4499	0.4689	0.48997	0.05378	0.03105	0.009	0.015	0.011
520	0.532	0.463	0.487		0.53883	0.54916	0.44584	0.46984	0.48828	0.05408	0.03122	0.01	0.015	0.011
522	0.533	0.465	0.485		0.53877	0.55023	0.44777	0.46777	0.48859	0.05431	0.03136	0.009	0.016	0.011
524	0.533	0.462	0.486		0.5387	0.55029	0.44471	0.46871	0.4879	0.05535	0.03196	0.009	0.015	0.01
526	0.535	0.463	0.487		0.53864	0.55236	0.44564	0.46964	0.48921	0.05599	0.03233	0.008	0.016	0.011
528	0.532	0.461	0.486		0.53857	0.54943	0.44357	0.46857	0.48719	0.05533	0.03194	0.009	0.016	0.011
530	0.533	0.462	0.487		0.5385	0.55049	0.44451	0.46951	0.48817	0.0554	0.03199	0.009	0.015	0.01
532	0.532	0.461	0.486		0.53844	0.54956	0.44344	0.46844	0.48715	0.05548	0.03203	0.009	0.015	0.011
534	0.531	0.461	0.486		0.53837	0.54862	0.44338	0.46838	0.48679	0.05499	0.03175	0.008	0.016	0.011
536	0.536	0.461	0.485		0.53831	0.55369	0.44331	0.46731	0.4881	0.05805	0.03352	0.008	0.015	0.011
538	0.533	0.459	0.484		0.53824	0.55076	0.44124	0.46624	0.48608	0.05739	0.03313	0.009	0.015	0.011
540	0.532	0.459	0.484		0.53817	0.54982	0.44118	0.46618	0.48573	0.0569	0.03285	0.009	0.015	0.01
542	0.531	0.462	0.484		0.53811	0.54889	0.44411	0.46611	0.48637	0.05525	0.0319	0.009	0.016	0.011
544	0.531	0.459	0.484		0.53804	0.54895	0.44105	0.46605	0.48535	0.05649	0.03261	0.009	0.015	0.011
546	0.531	0.462	0.485		0.53798	0.54902	0.44398	0.46698	0.48666	0.05522	0.03188	0.007	0.014	0.012
548	0.53	0.46	0.484		0.53791	0.54809	0.44191	0.46591	0.4853	0.05568	0.03215	0.009	0.014	0.01
550	0.53	0.461	0.485		0.53784	0.54815	0.44285	0.46685	0.48595	0.05519	0.03186	0.008	0.015	0.011
552	0.533	0.46	0.485		0.53778	0.55122	0.44178	0.46678	0.48659	0.05735	0.03311	0.007	0.015	0.01
554	0.531	0.458	0.483		0.53771	0.54928	0.43972	0.46472	0.48457	0.05742	0.03315	0.009	0.015	0.01
556	0.53	0.457	0.482		0.53765	0.54835	0.43865	0.46365	0.48355	0.05749	0.03319	0.009	0.015	0.011
558	0.53	0.458	0.483		0.53758	0.54842	0.43958	0.46458	0.48419	0.05701	0.03291	0.007	0.015	0.011
560	0.527	0.46	0.484		0.53751	0.54548	0.44152	0.46552	0.48417	0.05444	0.03143	0.007	0.015	0.011
562	0.534	0.459	0.484		0.53745	0.55255	0.44045	0.46545	0.48615	0.05885	0.03397	0.008	0.014	0.01
564	0.529	0.458	0.483		0.53738	0.54762	0.43938	0.46438	0.48379	0.05667	0.03272	0.008	0.015	0.011
566	0.529	0.458	0.483		0.53732	0.54768	0.43932	0.46432	0.48377	0.05674	0.03276	0.008	0.014	0.011
568	0.529	0.458	0.483		0.53725	0.54775	0.43925	0.46425	0.48375	0.05681	0.0328	0.007	0.015	0.011
570	0.531	0.456	0.483		0.53718	0.54981	0.43719	0.46419	0.48373	0.0588	0.03395	0.008	0.014	0.012
572	0.53	0.46	0.485		0.53712	0.54888	0.44112	0.46612	0.48537	0.0564	0.03256	0.008	0.015	0.01
574	0.53	0.46	0.483		0.53705	0.54895	0.44105	0.46405	0.48468	0.05683	0.03281	0.008	0.014	0.011
576	0.531	0.46	0.483		0.53699	0.55001	0.44099	0.46399	0.485	0.05747	0.03318	0.008	0.015	0.01
578	0.529	0.458	0.484		0.53692	0.54808	0.43892	0.46492	0.48397	0.05702	0.03292	0.007	0.015	0.011
580	0.53	0.459	0.484		0.53685	0.54914	0.43986	0.46486	0.48462	0.05726	0.03306	0.008	0.014	0.011
582	0.528	0.459	0.484		0.53679	0.54721	0.43979	0.46479	0.48393	0.05621	0.03245	0.008	0.014	0.011
584	0.53	0.457	0.482		0.53672	0.54928	0.43772	0.46272	0.48324	0.05854	0.0338	0.008	0.015	0.011
586	0.528	0.457	0.48		0.53666	0.54734	0.43766	0.46066	0.48189	0.05784	0.03339	0.008	0.014	0.011
588	0.53	0.456	0.483		0.53659	0.54941	0.43659	0.46359	0.4832	0.05891	0.03401	0.007	0.016	0.01
590	0.528	0.455	0.482		0.53652	0.54747	0.43553	0.46253	0.48184	0.05842	0.03373	0.009	0.015	0.01
592	0.528	0.456	0.484		0.53646	0.54754	0.43646	0.46446	0.48282	0.05777	0.03335	0.007	0.014	0.01
594	0.528	0.455	0.48		0.53639	0.54761	0.43539	0.46039	0.48113	0.05891	0.03401	0.008	0.014	0.011
596	0.529	0.457	0.481		0.53633	0.54867	0.43733	0.46133	0.48244	0.0586	0.03383	0.007	0.013	0.011
598	0.531	0.455	0.482		0.53626	0.55074	0.43526	0.46226	0.48275	0.0604	0.03487	0.006	0.013	0.011
600	0.528	0.457	0.481		0.53619	0.5478	0.4372	0.4612	0.48207	0.05818	0.03359	0.007	0.014	0.011
602	0.527	0.456	0.482		0.53613	0.54687	0.43613	0.46213	0.48171	0.05791	0.03343	0.008	0.014	0.01
604	0.527	0.455	0.481		0.53606	0.54694	0.43506	0.46106	0.48102	0.05854	0.0338	0.007	0.014	0.011
606	0.527	0.457	0.483		0.536	0.547	0.437	0.463	0.48233	0.05749	0.03319	0.007	0.013	0.01
608	0.526	0.455	0.482		0.53593	0.54607	0.43493	0.46193	0.48098	0.05796	0.03347	0.007	0.015	0.01
610	0.527	0.458	0.48		0.53586	0.54713	0.43787	0.45987	0.48162	0.05779	0.03337	0.007	0.013	0.011
612	0.527	0.458	0.479		0.5358	0.5472	0.4378	0.4588	0.48127	0.05806	0.03352	0.006	0.014	0.01
614	0.527	0.456	0.481		0.53573	0.54727	0.43573	0.46073	0.48124	0.05853	0.03379	0.007	0.014	0.01
616	0.527	0.458	0.481		0.53567	0.54733	0.43767	0.46067	0.48189	0.05783	0.03339	0.007	0.015	0.01
618	0.526	0.454	0.48		0.5356	0.5464	0.4336	0.4596	0.47987	0.05906	0.0341	0.007	0.015	0.011
620	0.526	0.455	0.48		0.53553	0.54646	0.43454	0.45954	0.48018	0.05875	0.03392	0.008	0.014	0.01
622	0.527	0.455	0.482		0.53547	0.54753	0.43447	0.46147	0.48116	0.05904	0.03409	0.007	0.014	0.011
624	0.526	0.452	0.482		0.5354	0.5466	0.4314	0.4614	0.4798	0.05976	0.0345	0.007	0.014	0.01
626	0.526	0.455	0.484		0.53534	0.54666	0.43434	0.46334	0.48145	0.05831	0.03367	0.007	0.014	0.01
628	0.525	0.456	0.479		0.53527	0.54573	0.43527	0.45827	0.47976	0.05828	0.03365	0.007	0.014	0.01
630	0.527	0.455	0.481		0.5352	0.54779	0.43421	0.46021	0.48074	0.05951	0.03436	0.007	0.014	0.01
632	0.525	0.455	0.481		0.53514	0.54586	0.43414	0.46014	0.48005	0.05846	0.03375	0.007	0.014	0.01
634	0.525	0.452	0.482		0.53507	0.54593	0.43107	0.46107	0.47936	0.05957	0.03439	0.007	0.013	0.01
636	0.526	0.454	0.48		0.535	0.54699	0.43301	0.45901	0.47967	0.05973	0.03449	0.007	0.014	0.011
638	0.526	0.453	0.48		0.53494	0.54706	0.43194	0.45894	0.47931	0.0602	0.03476	0.008	0.014	0.011
640	0.524	0.454	0.48		0.53487	0.54512	0.43288	0.45888	0.47896	0.05876	0.03392	0.007	0.014	0.011
642	0.524	0.453	0.48		0.53481	0.54519	0.43181	0.45881	0.4786	0.05922	0.03419	0.007	0.014	0.009
644	0.527	0.453	0.481		0.53474	0.54826	0.43174	0.45974	0.47991	0.06082	0.03511	0.007	0.014	0.01
646	0.526	0.455	0.478		0.53467	0.54732	0.43368	0.45668	0.47923	0.06008	0.03469	0.007	0.014	0.01
648	0.525	0.452	0.478		0.53461	0.54639	0.43061	0.45661	0.47787	0.06074	0.03507	0.019	0.013	0.01
650	0.526	0.452	0.479		0.53454	0.54745	0.43055	0.45755	0.47852	0.06121	0.03534	0.008	0.014	0.01
652	0.525	0.456	0.48		0.53448	0.54652	0.43448	0.45848	0.47983	0.05899	0.03406	0.007	0.013	0.011
654	0.524	0.454	0.478		0.53441	0.54559	0.43241	0.45641	0.47814	0.05963	0.03443	0.008	0.014	0.01
656	0.525	0.454	0.48		0.53434	0.54665	0.43235	0.45835	0.47912	0.05991	0.03459	0.006	0.013	0.011
658	0.525	0.454	0.481		0.53428	0.54672	0.43228	0.45928	0.47943	0.05982	0.03454	0.007	0.014	0.01
660	0.524	0.451	0.478		0.53421	0.54578	0.42922	0.45622	0.47707	0.06102	0.03523	0.008	0.014	0.009
662	0.524	0.452	0.48		0.53415	0.54585	0.43015	0.45815	0.47805	0.06036	0.03485	0.007	0.014	0.011
664	0.523	0.452	0.481		0.53408	0.54492	0.43008	0.45908	0.47803	0.05971	0.03448	0.007	0.014	0.01
666	0.525	0.453	0.479		0.53401	0.54698	0.43102	0.45702	0.47834	0.06085	0.03513	0.007	0.013	0.011
668	0.525	0.45	0.478		0.53395	0.54705	0.42795	0.45595	0.47698	0.06227	0.03595	0.006	0.014	0.01
670	0.523	0.454	0.478		0.53388	0.54511	0.43189	0.45589	0.47763	0.05966	0.03445	0.007	0.012	0.01
672	0.522	0.452	0.478		0.53382	0.54418	0.42982	0.45582	0.47661	0.05995	0.03461	0.007	0.014	0.01
674	0.525	0.453	0.481		0.53375	0.54725	0.43075	0.45875	0.47892	0.06081	0.03511	0.007	0.014	0.01
676	0.523	0.452	0.479		0.53368	0.54531	0.42969	0.45669	0.47723	0.06049	0.03492	0.008	0.014	0.01
678	0.525	0.449	0.477		0.53362	0.54738	0.42662	0.45462	0.47621	0.06321	0.03649	0.007	0.014	0.009
680	0.522	0.451	0.478		0.53355	0.54444	0.42856	0.45556	0.47619	0.06064	0.03501	0.006	0.013	0.01
682	0.522	0.451	0.479		0.53349	0.54451	0.42849	0.45649	0.4765	0.06054	0.03495	0.007	0.013	0.01
684	0.524	0.453	0.477		0.53342	0.54658	0.43042	0.45442	0.47714	0.06132	0.0354	0.006	0.012	0.01
686	0.522	0.451	0.478		0.53335	0.54464	0.42836	0.45536	0.47612	0.06086	0.03514	0.007	0.013	0.01
688	0.523	0.452	0.478		0.53329	0.54571	0.42929	0.45529	0.47676	0.06111	0.03528	0.007	0.013	0.01
690	0.523	0.45	0.478		0.53322	0.54577	0.42723	0.45523	0.47608	0.06196	0.03577	0.007	0.014	0.011
692	0.522	0.451	0.477		0.53316	0.54484	0.42816	0.45416	0.47572	0.06125	0.03537	0.007	0.013	0.011
694	0.522	0.452	0.477		0.53309	0.54491	0.42909	0.45409	0.47603	0.06094	0.03519	0.007	0.014	0.01
696	0.521	0.449	0.476		0.53302	0.54397	0.42603	0.45303	0.47434	0.06179	0.03568	0.008	0.013	0.011
698	0.523	0.45	0.478		0.53296	0.54604	0.42696	0.45496	0.47599	0.06226	0.03595	0.006	0.014	0.01
700	0.521	0.448	0.476		0.53289	0.5441	0.4249	0.4529	0.47397	0.06233	0.03599	0.007	0.013	0.011
702	0.521	0.448	0.476		0.53283	0.54417	0.42483	0.45283	0.47394	0.06241	0.03603	0.006	0.013	0.01
704	0.521	0.45	0.476		0.53276	0.54424	0.42676	0.45276	0.47459	0.0617	0.03562	0.008	0.012	0.009
706	0.523	0.45	0.477		0.53269	0.5463	0.4267	0.4537	0.47557	0.06273	0.03622	0.007	0.013	0.01
708	0.521	0.448	0.476		0.53263	0.54437	0.42463	0.45263	0.47388	0.06263	0.03616	0.006	0.013	0.012
710	0.522	0.448	0.479		0.53256	0.54543	0.42457	0.45557	0.47519	0.06278	0.03624	0.007	0.014	0.01
712	0.523	0.449	0.475		0.5325	0.5465	0.4255	0.4515	0.4745	0.06369	0.03677	0.007	0.014	0.01
714	0.52	0.447	0.477		0.53243	0.54357	0.42343	0.45343	0.47348	0.06252	0.0361	0.006	0.012	0.01
716	0.52	0.45	0.475		0.53236	0.54363	0.42637	0.45137	0.47379	0.06176	0.03566	0.006	0.013	0.01
718	0.521	0.448	0.476		0.5323	0.5447	0.4243	0.4523	0.47377	0.063	0.03637	0.006	0.013	0.009
720	0.521	0.45	0.475		0.53223	0.54476	0.42624	0.45124	0.47408	0.06248	0.03607	0.006	0.012	0.01
722	0.521	0.448	0.475		0.53217	0.54483	0.42417	0.45117	0.47339	0.06332	0.03656	0.007	0.013	0.009
724	0.52	0.445	0.476		0.5321	0.5439	0.4211	0.4521	0.47237	0.06385	0.03687	0.007	0.013	0.01
726	0.52	0.447	0.475		0.53203	0.54396	0.42304	0.45104	0.47268	0.0633	0.03655	0.007	0.013	0.01
728	0.521	0.448	0.478		0.53197	0.54503	0.42397	0.45397	0.47432	0.06304	0.0364	0.007	0.012	0.009
730	0.521	0.446	0.476		0.5319	0.54509	0.42191	0.45191	0.47297	0.06424	0.03709	0.007	0.013	0.01
732	0.519	0.448	0.474		0.53184	0.54316	0.42384	0.44984	0.47228	0.06275	0.03623	0.006	0.013	0.01
734	0.519	0.446	0.476		0.53177	0.54323	0.42177	0.45177	0.47226	0.06326	0.03653	0.006	0.013	0.009
736	0.519	0.445	0.474		0.5317	0.54329	0.42071	0.44971	0.47124	0.06406	0.03699	0.007	0.012	0.01
738	0.521	0.447	0.473		0.53164	0.54536	0.42264	0.44864	0.47221	0.06466	0.03733	0.006	0.012	0.009
740	0.519	0.447	0.473		0.53157	0.54342	0.42258	0.44858	0.47153	0.06361	0.03672	0.006	0.012	0.01
742	0.522	0.445	0.475		0.53151	0.54649	0.42051	0.45051	0.4725	0.06581	0.03799	0.007	0.013	0.01
744	0.518	0.448	0.475		0.53144	0.54256	0.42344	0.45044	0.47215	0.06245	0.03606	0.006	0.014	0.01
746	0.518	0.452	0.474		0.53137	0.54262	0.42738	0.44938	0.47313	0.06118	0.03532	0.007	0.015	0.009
748	0.518	0.448	0.473		0.53131	0.54269	0.42331	0.44831	0.47144	0.06296	0.03635	0.007	0.013	0.01
750	0.518	0.445	0.474		0.53124	0.54275	0.42025	0.44925	0.47075	0.06402	0.03696	0.006	0.012	0.009
752	0.518	0.45	0.475		0.53118	0.54282	0.42518	0.45018	0.47273	0.06198	0.03578	0.007	0.014	0.01
754	0.518	0.447	0.476		0.53111	0.54289	0.42211	0.45111	0.47204	0.06305	0.0364	0.007		0.009
756	0.518	0.448	0.472		0.53104	0.54295	0.42305	0.44705	0.47102	0.06344	0.03663	0.007		0.009
758	0.519	0.446	0.476		0.53098	0.54402	0.42098	0.45098	0.47199	0.06415	0.03704	0.007		0.01
760	0.52	0.445	0.473		0.53091	0.54508	0.41992	0.44792	0.47097	0.06569	0.03793	0.007		0.01
762	0.518	0.444	0.473		0.53085	0.54315	0.41885	0.44785	0.46995	0.06503	0.03755	0.006		0.009
764	0.516	0.444	0.471		0.53078	0.54122	0.41878	0.44578	0.46859	0.06432	0.03714	0.006		0.01
766	0.516	0.444	0.476		0.53071	0.54128	0.41872	0.45072	0.47024	0.06357	0.0367	0.005		0.01
768	0.518	0.441	0.472		0.53065	0.54335	0.41565	0.44665	0.46855	0.06661	0.03845	0.006		0.009
770	0.517	0.446	0.473		0.53058	0.54241	0.42059	0.44759	0.4702	0.06398	0.03694	0.007		0.01
772	0.518	0.444	0.473		0.53052	0.54348	0.41852	0.44752	0.46984	0.0654	0.03776	0.006		0.01
774	0.516	0.442	0.471		0.53045	0.54155	0.41645	0.44545	0.46782	0.06548	0.0378	0.006		0.01
776	0.519	0.443	0.473		0.53038	0.54461	0.41739	0.44739	0.4698	0.06651	0.0384	0.007		0.01
778	0.516	0.443	0.472		0.53032	0.54168	0.41732	0.44632	0.46844	0.06506	0.03756	0.006		0.009
780	0.518	0.443	0.473		0.53025	0.54374	0.41726	0.44726	0.46942	0.06609	0.03816	0.007		0.01
782	0.517	0.444	0.474		0.53019	0.54281	0.41819	0.44819	0.46973	0.06504	0.03755	0.007		0.009
784	0.515	0.441	0.473		0.53012	0.54088	0.41512	0.44712	0.46771	0.06535	0.03773	0.006		0.009
786	0.518	0.441	0.472		0.53005	0.54394	0.41506	0.44606	0.46835	0.06727	0.03884	0.007		0.009
788	0.517	0.444	0.471		0.52999	0.54301	0.41799	0.44499	0.46866	0.06578	0.03798	0.007		0.009
790	0.517	0.442	0.473		0.52992	0.54307	0.41593	0.44693	0.46864	0.0663	0.03828	0.006		0.009
792	0.516	0.442	0.472		0.52986	0.54214	0.41586	0.44586	0.46795	0.06598	0.03809	0.006		0.009
794	0.517	0.442	0.471		0.52979	0.54321	0.41579	0.44479	0.46793	0.06678	0.03856	0.007		0.009
796	0.515	0.441	0.472		0.52972	0.54127	0.41473	0.44573	0.46724	0.06596	0.03808	0.006		0.01
798	0.515	0.444	0.473		0.52966	0.54134	0.41766	0.44666	0.46855	0.06468	0.03734	0.005		0.01
800	0.515	0.439	0.469		0.52959	0.5414	0.4126	0.4426	0.46553	0.0674	0.03891	0.006		0.009
802	0.514	0.443	0.471		0.52953	0.54047	0.41653	0.44453	0.46718	0.065	0.03753	0.006		0.01
804	0.515	0.441	0.472		0.52946	0.54154	0.41446	0.44546	0.46715	0.06626	0.03825	0.006		0.01
806	0.516	0.441	0.471		0.52939	0.5426	0.4144	0.4444	0.46713	0.06706	0.03872	0.007		0.01
808	0.517	0.442	0.47		0.52933	0.54367	0.41533	0.44333	0.46744	0.06748	0.03896	0.006		0.008
810	0.513	0.441	0.471		0.52926	0.53973	0.41427	0.44427	0.46609	0.06552	0.03783	0.007		0.01
812	0.514	0.44	0.472		0.5292	0.5408	0.4132	0.4452	0.4664	0.06639	0.03833	0.005		0.011
814	0.513	0.439	0.469		0.52913	0.53987	0.41213	0.44213	0.46471	0.06679	0.03856	0.007		0.009
816	0.513	0.441	0.469		0.52906	0.53993	0.41407	0.44207	0.46536	0.06609	0.03815	0.006		0.009
818	0.514	0.438	0.47		0.529	0.541	0.411	0.443	0.465	0.06773	0.03911	0.006		0.009
820	0.513	0.442	0.473		0.52893	0.54006	0.41494	0.44594	0.46698	0.06516	0.03762	0.006		0.01
822	0.515	0.439	0.472		0.52887	0.54213	0.41187	0.44487	0.46629	0.06772	0.0391	0.007		0.01
824	0.514	0.437	0.47		0.5288	0.5412	0.4098	0.4428	0.4646	0.06835	0.03946	0.005		0.009
826	0.512	0.439	0.469		0.52873	0.53926	0.41174	0.44174	0.46425	0.06668	0.0385	0.007		0.009
828	0.513	0.441	0.471		0.52867	0.54033	0.41367	0.44367	0.46589	0.06619	0.03821	0.007		0.009
830	0.516	0.439	0.469		0.5286	0.54339	0.41161	0.44161	0.46554	0.06908	0.03988	0.006		0.009
832	0.512	0.439	0.471		0.52854	0.53946	0.41154	0.44354	0.46485	0.06657	0.03843	0.006		0.009
834	0.512	0.439	0.471		0.52847	0.53953	0.41147	0.44347	0.46482	0.06664	0.03848	0.006		0.008
836	0.515	0.438	0.469		0.5284	0.54259	0.41041	0.44141	0.4648	0.06913	0.03991	0.006		0.009
838	0.512	0.439	0.469		0.52834	0.53966	0.41134	0.44134	0.46411	0.06712	0.03875	0.005		0.009
840	0.512	0.439	0.47		0.52827	0.53972	0.41128	0.44228	0.46443	0.06703	0.0387	0.006		0.008
842	0.513	0.44	0.469		0.52821	0.54079	0.41221	0.44121	0.46474	0.06744	0.03894	0.006		0.008
844	0.513	0.439	0.468		0.52814	0.54086	0.41114	0.44014	0.46405	0.06808	0.03931	0.007		0.009
846	0.511	0.437	0.47		0.52807	0.53892	0.40908	0.44208	0.46336	0.06749	0.03896	0.007		0.009
848	0.513	0.436	0.469		0.52801	0.54099	0.40801	0.44101	0.46334	0.06924	0.03998	0.007		0.008
850	0.511	0.437	0.469		0.52794	0.53905	0.40895	0.44095	0.46298	0.0678	0.03914	0.006		0.009
852	0.511	0.442	0.469		0.52788	0.53912	0.41388	0.44088	0.46463	0.06591	0.03805	0.006		0.01
854	0.512	0.439	0.468		0.52781	0.54019	0.41081	0.43981	0.4636	0.06789	0.0392	0.006		0.008
856	0.511	0.438	0.469		0.52774	0.53925	0.40975	0.44075	0.46325	0.06762	0.03904	0.007		0.009
858	0.509	0.438	0.469		0.52768	0.53732	0.40968	0.44068	0.46256	0.06657	0.03844	0.007		0.009
860	0.511	0.441	0.468		0.52761	0.53938	0.41262	0.43962	0.46387	0.06677	0.03855	0.007		0.009
862	0.509	0.439	0.468		0.52755	0.53745	0.41055	0.43955	0.46252	0.0665	0.03839	0.006		0.009
864	0.51	0.437	0.47		0.52748	0.53852	0.40848	0.44148	0.46283	0.06759	0.03903	0.006		0.009
866	0.51	0.438	0.467		0.52741	0.53858	0.40942	0.43842	0.46214	0.06777	0.03913	0.007		0.009
868	0.511	0.439	0.47		0.52735	0.53965	0.41035	0.44135	0.46378	0.0675	0.03897	0.007		0.01
870	0.51	0.436	0.468		0.52728	0.53871	0.40729	0.43929	0.46176	0.06854	0.03957	0.006		0.009
872	0.51	0.438	0.47		0.52722	0.53878	0.40922	0.44122	0.46307	0.06749	0.03896	0.006		0.009
874	0.51	0.437	0.468		0.52715	0.53885	0.40815	0.43915	0.46205	0.06829	0.03943	0.007		0.009
876	0.511	0.435	0.466		0.52708	0.53991	0.40609	0.43709	0.46103	0.07005	0.04044	0.006		0.008
878	0.51	0.435	0.469		0.52702	0.53898	0.40602	0.44002	0.46167	0.06907	0.03988	0.006		0.009
880	0.512	0.44	0.467		0.52695	0.54104	0.41096	0.43796	0.46332	0.06865	0.03964	0.007		0.009
882	0.509	0.435	0.466		0.52689	0.53811	0.40589	0.43689	0.4603	0.06915	0.03992	0.005		0.009
884	0.511	0.435	0.466		0.52682	0.54018	0.40582	0.43682	0.46094	0.07035	0.04062	0.006		0.009
886	0.509	0.433	0.467		0.52675	0.53824	0.40376	0.43776	0.45992	0.06993	0.04037	0.006		0.008
888	0.509	0.436	0.465		0.52669	0.53831	0.40669	0.43569	0.46023	0.06916	0.03993	0.006		0.009
890	0.508	0.436	0.467		0.52662	0.53737	0.40663	0.43763	0.46054	0.06832	0.03945	0.005		0.008
892	0.509	0.438	0.469		0.52656	0.53844	0.40856	0.43956	0.46219	0.06783	0.03916	0.006		0.009
894	0.508	0.436	0.467		0.52649	0.53751	0.40649	0.43749	0.4605	0.06847	0.03953	0.005		0.009
896	0.508	0.434	0.469		0.52642	0.53757	0.40443	0.43943	0.46048	0.06902	0.03985	0.006		0.009
898	0.508	0.436	0.467		0.52636	0.53764	0.40636	0.43736	0.46045	0.06862	0.03962	0.007		0.009
900.01	0.508	0.438	0.468		0.52629	0.53771	0.40829	0.43829	0.46143	0.06774	0.03911	0.006		0.01
902	0.506	0.436	0.466		0.52623	0.53577	0.40623	0.43623	0.45941	0.06781	0.03915	0.006		0.009
904	0.51	0.434	0.466		0.52616	0.53984	0.40416	0.43616	0.46005	0.07092	0.04095	0.007		0.008
906	0.509	0.433	0.466		0.52609	0.5389	0.4031	0.4361	0.45937	0.07083	0.04089	0.006		0.009
908	0.51	0.434	0.465		0.52603	0.53997	0.40403	0.43503	0.45968	0.07124	0.04113	0.007		0.008
910	0.508	0.434	0.467		0.52596	0.53803	0.40397	0.43697	0.45966	0.06986	0.04033	0.006		0.008
912	0.509	0.433	0.465		0.5259	0.5391	0.4029	0.4349	0.45897	0.07122	0.04112	0.006		0.009
914	0.511	0.434	0.466		0.52583	0.54117	0.40383	0.43583	0.46028	0.07186	0.04149	0.005		0.009
916	0.508	0.435	0.466		0.52576	0.53823	0.40477	0.43577	0.45959	0.06985	0.04033	0.007		0.01
918	0.508	0.431	0.467		0.5257	0.5383	0.4007	0.4367	0.45857	0.07136	0.0412	0.006		0.009
920	0.506	0.433	0.466		0.52563	0.53636	0.40264	0.43564	0.45821	0.06966	0.04022	0.006		0.009
922	0.507	0.437	0.467		0.52557	0.53743	0.40657	0.43657	0.46019	0.06855	0.03958	0.006		0.009
924	0.505	0.436	0.464		0.5255	0.5355	0.4055	0.4335	0.45817	0.06842	0.0395	0.007		0.008
926	0.508	0.432	0.466		0.52543	0.53856	0.40144	0.43544	0.45848	0.07141	0.04123	0.007		0.008
928	0.507	0.431	0.464		0.52537	0.53763	0.40037	0.43337	0.45712	0.07165	0.04136	0.007		0.009
930	0.506	0.432	0.465		0.5253	0.5367	0.4013	0.4343	0.45743	0.0706	0.04076	0.007		0.009
932	0.507	0.432	0.465		0.52524	0.53776	0.40124	0.43424	0.45775	0.07123	0.04113	0.007		0.009
934	0.506	0.432	0.464		0.52517	0.53683	0.40117	0.43317	0.45706	0.07091	0.04094	0.006		0.01
936	0.506	0.432	0.463		0.5251	0.53689	0.40111	0.43211	0.4567	0.07116	0.04108	0.006		0.01
938	0.505	0.433	0.467		0.52504	0.53596	0.40204	0.43604	0.45801	0.06961	0.04019	0.007		0.008
940	0.507	0.433	0.462		0.52497	0.53803	0.40197	0.43097	0.45699	0.07166	0.04137	0.007		0.009
942	0.506	0.435	0.465		0.52491	0.53709	0.40391	0.43391	0.4583	0.06986	0.04033	0.006		0.009
944	0.505	0.433	0.466		0.52484	0.53616	0.40184	0.43484	0.45761	0.06999	0.04041	0.007		0.009
946	0.508	0.433	0.465		0.52477	0.53922	0.40178	0.43378	0.45826	0.07192	0.04152	0.006		0.009
948	0.51	0.432	0.464		0.52471	0.54129	0.40071	0.43271	0.45824	0.07368	0.04254	0.006		0.008
950	0.503	0.431	0.464		0.52464	0.53436	0.39964	0.43264	0.45555	0.07021	0.04054	0.005		0.009
952	0.505	0.432	0.465		0.52458	0.53642	0.40058	0.43358	0.45686	0.07085	0.04091	0.006		0.008
954	0.505	0.432	0.465		0.52451	0.53649	0.40051	0.43351	0.45684	0.07092	0.04095	0.007		0.008
956	0.505	0.432	0.465		0.52444	0.53655	0.40045	0.43345	0.45682	0.071	0.04099	0.006		0.01
958	0.502	0.431	0.463		0.52438	0.53362	0.39938	0.43138	0.45479	0.07011	0.04048	0.006		0.009
960	0.504	0.433	0.463		0.52431	0.53569	0.40131	0.43131	0.4561	0.07053	0.04072	0.005		0.009
962	0.506	0.432	0.465		0.52425	0.53775	0.40025	0.43325	0.45708	0.07178	0.04144	0.005		0.009
964	0.502	0.43	0.463		0.52418	0.53382	0.39818	0.43118	0.45439	0.07073	0.04084	0.006		0.008
966	0.503	0.436	0.465		0.52411	0.53488	0.40412	0.43312	0.45737	0.06867	0.03965	0.006		0.009
968	0.503	0.431	0.467		0.52405	0.53495	0.39905	0.43505	0.45635	0.07041	0.04065	0.006		0.009
970	0.503	0.434	0.464		0.52398	0.53502	0.40198	0.43198	0.45633	0.06978	0.04029	0.006		0.008
972	0.502	0.432	0.464		0.52392	0.53408	0.39992	0.43192	0.45531	0.07007	0.04046	0.006		0.008
974	0.502	0.431	0.462		0.52385	0.53415	0.39885	0.42985	0.45428	0.07088	0.04092	0.007		0.009
976	0.507	0.431	0.461		0.52378	0.53921	0.39879	0.42879	0.4556	0.07395	0.0427	0.007		0.009
978	0.502	0.433	0.462		0.52372	0.53428	0.40072	0.42972	0.45491	0.07025	0.04056	0.007		0.008
980	0.503	0.429	0.462		0.52365	0.53535	0.39665	0.42965	0.45388	0.07245	0.04183	0.005		0.008
982	0.501	0.429	0.461		0.52359	0.53341	0.39659	0.42859	0.45286	0.07157	0.04132	0.005		0.008
984	0.501	0.428	0.464		0.52352	0.53348	0.39552	0.43152	0.45351	0.07156	0.04131	0.007		0.009
986	0.502	0.43	0.461		0.52345	0.53454	0.39746	0.42846	0.45349	0.07189	0.04151	0.007		0.009
988	0.502	0.43	0.461		0.52339	0.53461	0.39739	0.42839	0.45346	0.07196	0.04155	0.007		0.008
990	0.502	0.429	0.46		0.52332	0.53468	0.39632	0.42732	0.45277	0.0726	0.04192	0.006		0.009
992	0.502	0.43	0.463		0.52326	0.53474	0.39726	0.43026	0.45409	0.07177	0.04144	0.005		0.01
994	0.5	0.428	0.462		0.52319	0.53281	0.39519	0.42919	0.4524	0.07168	0.04139	0.006		0.009
996	0.502	0.427	0.465		0.52312	0.53487	0.39413	0.43213	0.45371	0.07281	0.04204	0.005		0.008
998	0.502	0.428	0.462		0.52306	0.53494	0.39506	0.42906	0.45302	0.07295	0.04212	0.007		0.008
1000	0.502	0.428	0.464		0.52299	0.53501	0.39499	0.43099	0.45366	0.07271	0.04198
1002	0.502	0.428	0.46		0.52293	0.53507	0.39493	0.42693	0.45231	0.07344	0.0424
1004	0.5	0.428	0.468		0.52286	0.53314	0.39486	0.43486	0.45429	0.07115	0.04108
1006	0.499	0.43	0.459		0.52279	0.5322	0.3968	0.4258	0.4516	0.0713	0.04116
1008	0.501	0.429	0.461		0.52273	0.53427	0.39573	0.42773	0.45258	0.07253	0.04188
1010	0.5	0.428	0.461		0.52266	0.53334	0.39466	0.42766	0.45189	0.07244	0.04182
1012	0.5	0.43	0.461		0.52259	0.5334	0.3966	0.4276	0.45253	0.07173	0.04141
1014	0.5	0.428	0.46		0.52253	0.53347	0.39453	0.42653	0.45151	0.07276	0.04201
1016	0.501	0.429	0.462		0.52246	0.53453	0.39547	0.42847	0.45282	0.07266	0.04195
1018	0.501	0.428	0.459		0.5224	0.5346	0.3944	0.4254	0.45147	0.07364	0.04252
1020	0.501	0.429	0.458		0.52233	0.53467	0.39533	0.42433	0.45144	0.07352	0.04244
1022	0.502	0.426	0.461		0.52226	0.53573	0.39227	0.42727	0.45176	0.0748	0.04319
1024	0.501	0.43	0.46		0.5222	0.5348	0.3962	0.4262	0.4524	0.07292	0.0421
1026	0.499	0.427	0.461		0.52213	0.53286	0.39314	0.42714	0.45105	0.07287	0.04207
1028	0.5	0.43	0.46		0.52207	0.53393	0.39607	0.42607	0.45202	0.0725	0.04186
1030	0.5	0.427	0.461		0.522	0.534	0.393	0.427	0.45133	0.07358	0.04248
1032	0.499	0.428	0.463		0.52193	0.53306	0.39394	0.42894	0.45198	0.07237	0.04178
1034	0.5	0.427	0.462		0.52187	0.53413	0.39287	0.42787	0.45162	0.07356	0.04247
1036	0.499	0.426	0.459		0.5218	0.53319	0.39181	0.42481	0.44994	0.07397	0.04271
1038	0.5	0.428	0.462		0.52174	0.53426	0.39374	0.42774	0.45191	0.07331	0.04233
1040	0.499	0.427	0.459		0.52167	0.53333	0.39267	0.42467	0.45022	0.07372	0.04256
1042	0.498	0.431	0.46		0.5216	0.53239	0.39661	0.42561	0.45154	0.07151	0.04129
1044	0.499	0.427	0.459		0.52154	0.53346	0.39254	0.42454	0.45018	0.07387	0.04265
1046	0.498	0.424	0.46		0.52147	0.53252	0.38948	0.42548	0.44916	0.07441	0.04296
1048	0.498	0.427	0.459		0.52141	0.53259	0.39241	0.42441	0.4498	0.07346	0.04241
1050	0.497	0.426	0.459		0.52134	0.53166	0.39134	0.42434	0.44911	0.07336	0.04236
1052	0.498	0.423	0.459		0.52127	0.53272	0.38828	0.42428	0.44843	0.07519	0.04341
1054	0.498	0.428	0.46		0.52121	0.53279	0.39321	0.42521	0.4504	0.07312	0.04221
1056	0.497	0.423	0.46		0.52114	0.53185	0.38815	0.42515	0.44838	0.07462	0.04308
1058	0.498	0.428	0.458		0.52108	0.53292	0.39308	0.42308	0.44969	0.07362	0.0425
1060	0.499	0.425	0.459		0.52101	0.53399	0.39001	0.42401	0.44934	0.07525	0.04345
1062	0.498	0.425	0.462		0.52094	0.53305	0.38995	0.42695	0.44998	0.07428	0.04289
1064	0.497	0.428	0.459		0.52088	0.53212	0.39288	0.42388	0.44963	0.0731	0.0422
1066	0.497	0.425	0.459		0.52081	0.53218	0.38982	0.42382	0.44861	0.07435	0.04293
1068	0.497	0.426	0.46		0.52075	0.53225	0.39075	0.42475	0.44925	0.07386	0.04264
1070	0.495	0.426	0.46		0.52068	0.53032	0.39068	0.42468	0.44856	0.07281	0.04204
1072	0.496	0.426	0.457		0.52061	0.53138	0.39062	0.42162	0.44787	0.07396	0.0427
1074	0.497	0.429	0.461		0.52055	0.53245	0.39355	0.42555	0.45052	0.07274	0.04199
1076	0.495	0.425	0.457		0.52048	0.53051	0.38949	0.42149	0.44716	0.07394	0.04269
1078	0.497	0.425	0.456		0.52042	0.53258	0.38942	0.42042	0.44747	0.07532	0.04348
1080	0.497	0.425	0.459		0.52035	0.53265	0.38935	0.42335	0.44845	0.07487	0.04323
1082	0.496	0.424	0.457		0.52028	0.53171	0.38829	0.42129	0.4471	0.07511	0.04337
1084	0.495	0.425	0.458		0.52022	0.53078	0.38922	0.42222	0.44741	0.07406	0.04276
1086	0.494	0.423	0.46		0.52015	0.52984	0.38716	0.42416	0.44705	0.07405	0.04275
1088	0.496	0.425	0.457		0.52009	0.53191	0.38909	0.42109	0.44736	0.07495	0.04327
1090	0.498	0.424	0.456		0.52002	0.53398	0.38802	0.42002	0.44734	0.07671	0.04429
1092	0.495	0.426	0.459		0.51995	0.53104	0.38996	0.42296	0.44799	0.0738	0.04261
1094	0.495	0.427	0.458		0.51989	0.53111	0.39089	0.42189	0.44796	0.07365	0.04252
1096	0.495	0.427	0.458		0.51982	0.53117	0.39083	0.42183	0.44794	0.07373	0.04257
1098	0.495	0.427	0.458		0.51976	0.53124	0.39076	0.42176	0.44792	0.0738	0.04261
1100	0.495	0.424	0.458		0.51969	0.53131	0.38769	0.42169	0.4469	0.07505	0.04333
1102	0.492	0.421	0.456		0.51962	0.52837	0.38463	0.41963	0.44421	0.07496	0.04328
1104	0.495	0.423	0.458		0.51956	0.53144	0.38656	0.42156	0.44652	0.07559	0.04364
1106	0.494	0.422	0.457		0.51949	0.5305	0.3855	0.4205	0.4455	0.07567	0.04369
1108	0.494	0.424	0.455		0.51943	0.53057	0.38743	0.41843	0.44548	0.07531	0.04348
1110	0.497	0.423	0.456		0.51936	0.53364	0.38636	0.41936	0.44645	0.07728	0.04462
1112	0.494	0.422	0.456		0.51929	0.5307	0.3853	0.4193	0.4451	0.07606	0.04391
1114	0.495	0.422	0.456		0.51923	0.53177	0.38523	0.41923	0.44541	0.0767	0.04428
1116	0.493	0.424	0.457		0.51916	0.52983	0.38717	0.42017	0.44572	0.07469	0.04312
1118	0.494	0.421	0.456		0.5191	0.5309	0.3841	0.4191	0.4447	0.07668	0.04427
1120	0.494	0.422	0.454		0.51903	0.53097	0.38503	0.41703	0.44434	0.0767	0.04428
1122	0.495	0.425	0.453		0.51896	0.53203	0.38797	0.41597	0.44532	0.07639	0.0441
1124	0.493	0.424	0.454		0.5189	0.5301	0.3869	0.4169	0.44463	0.07552	0.0436
1126	0.493	0.42	0.457		0.51883	0.53016	0.38284	0.41984	0.44428	0.07665	0.04425
1128	0.493	0.421	0.455		0.51877	0.53023	0.38377	0.41777	0.44392	0.07665	0.04426
1130	0.492	0.429	0.457		0.5187	0.5293	0.3917	0.4197	0.4469	0.07272	0.04198
1132	0.492	0.421	0.454		0.51863	0.52936	0.38364	0.41664	0.44321	0.07641	0.04412
1134	0.495	0.422	0.455		0.51857	0.53243	0.38457	0.41757	0.44486	0.07761	0.04481
1136	0.493	0.421	0.456		0.5185	0.53049	0.38351	0.41851	0.44417	0.07678	0.04433
1138	0.492	0.421	0.455		0.51844	0.52956	0.38344	0.41744	0.44348	0.07646	0.04415
1140	0.491	0.421	0.454		0.51837	0.52863	0.38337	0.41637	0.44279	0.07614	0.04396
1142	0.491	0.422	0.454		0.5183	0.52869	0.38431	0.41631	0.4431	0.07583	0.04378
1144	0.491	0.421	0.453		0.51824	0.52876	0.38324	0.41524	0.44241	0.07647	0.04415
1146	0.491	0.42	0.453		0.51817	0.52882	0.38218	0.41518	0.44206	0.07693	0.04442
1148	0.49	0.423	0.455		0.51811	0.52789	0.38511	0.41711	0.44337	0.07493	0.04326
1150	0.491	0.423	0.458		0.51804	0.52896	0.38504	0.42004	0.44468	0.07505	0.04333
1152	0.492	0.42	0.456		0.51797	0.53002	0.38198	0.41798	0.44333	0.07721	0.04458
1154	0.491	0.426	0.455		0.51791	0.52909	0.38791	0.41691	0.44464	0.07456	0.04305
1156	0.493	0.422	0.454		0.51784	0.53115	0.38385	0.41585	0.44362	0.07748	0.04473
1158	0.492	0.419	0.453		0.51778	0.53022	0.38078	0.41478	0.44193	0.07833	0.04522
1160	0.49	0.42	0.454		0.51771	0.52829	0.38171	0.41571	0.4419	0.07672	0.04429
1162	0.49	0.418	0.457		0.51764	0.52835	0.37965	0.41865	0.44222	0.0771	0.04452
1164	0.491	0.419	0.454		0.51758	0.52942	0.38058	0.41558	0.44186	0.07782	0.04493
1166	0.488	0.42	0.454		0.51751	0.52648	0.38152	0.41552	0.44117	0.07581	0.04377
1168	0.491	0.423	0.453		0.51745	0.52955	0.38445	0.41445	0.44282	0.0766	0.04422
1170	0.49	0.42	0.454		0.51738	0.52862	0.38138	0.41538	0.44179	0.07709	0.04451
1172	0.489	0.421	0.455		0.51731	0.52768	0.38232	0.41632	0.44211	0.07604	0.0439
1174	0.49	0.42	0.455		0.51725	0.52875	0.38125	0.41625	0.44208	0.07707	0.04449
1176	0.489	0.417	0.453		0.51718	0.52781	0.37819	0.41419	0.44006	0.0781	0.04509
1178	0.488	0.418	0.455		0.51712	0.52688	0.37912	0.41612	0.44071	0.07689	0.04439
1180	0.488	0.417	0.454		0.51705	0.52695	0.37805	0.41505	0.44002	0.07752	0.04476
1182	0.489	0.419	0.455		0.51698	0.52801	0.37999	0.41599	0.44133	0.0772	0.04457
1184	0.49	0.42	0.451		0.51692	0.52908	0.38092	0.41192	0.44064	0.07814	0.04512
1186	0.488	0.417	0.452		0.51685	0.52714	0.37786	0.41286	0.43929	0.07807	0.04508
1188	0.49	0.418	0.453		0.51679	0.52921	0.37879	0.41379	0.4406	0.07871	0.04544
1190	0.487	0.417	0.453		0.51672	0.52628	0.37772	0.41372	0.43924	0.07749	0.04474
1192	0.488	0.419	0.453		0.51665	0.52734	0.37966	0.41366	0.44022	0.07734	0.04465
1194	0.487	0.418	0.451		0.51659	0.52641	0.37859	0.41159	0.43886	0.07759	0.0448
1196	0.488	0.417	0.453		0.51652	0.52747	0.37753	0.41353	0.43951	0.07828	0.04519
1198	0.489	0.418	0.452		0.51646	0.52854	0.37846	0.41246	0.43982	0.07869	0.04543
1200	0.488	0.418	0.451		0.51639	0.52761	0.37839	0.41139	0.43913	0.07838	0.04525
1202	0.487	0.419	0.452		0.51632	0.52667	0.37933	0.41233	0.43944	0.07732	0.04464
1204	0.487	0.417	0.451		0.51626	0.52674	0.37726	0.41126	0.43842	0.07835	0.04524
1206	0.486	0.419	0.451		0.51619	0.5258	0.3792	0.4112	0.43873	0.07709	0.04451
1208	0.488	0.418	0.452		0.51613	0.52787	0.37813	0.41213	0.43938	0.0785	0.04532
1210	0.488	0.415	0.453		0.51606	0.52794	0.37506	0.41306	0.43869	0.07959	0.04595
1212	0.488	0.417	0.454		0.51599	0.528	0.377	0.414	0.43967	0.07871	0.04544
1214	0.487	0.417	0.453		0.51593	0.52707	0.37693	0.41293	0.43898	0.07838	0.04526
1216	0.485	0.415	0.453		0.51586	0.52513	0.37487	0.41287	0.43762	0.07813	0.04511
1218	0.487	0.414	0.45		0.5158	0.5272	0.3738	0.4098	0.43693	0.08022	0.04631
1220	0.488	0.416	0.451		0.51573	0.52827	0.37573	0.41073	0.43824	0.0799	0.04613
1222	0.489	0.417	0.45		0.51566	0.52933	0.37667	0.40967	0.43856	0.08033	0.04638
1224	0.486	0.419	0.448		0.5156	0.5264	0.3786	0.4076	0.43753	0.07831	0.04521
1226	0.485	0.418	0.45		0.51553	0.52546	0.37754	0.40954	0.43751	0.07783	0.04494
1228	0.487	0.416	0.453		0.51547	0.52753	0.37547	0.41247	0.43849	0.0793	0.04578
1230	0.486	0.414	0.452		0.5154	0.5266	0.3734	0.4114	0.43713	0.07977	0.04606
1232	0.486	0.416	0.451		0.51533	0.52666	0.37534	0.41034	0.43745	0.07922	0.04574
1234	0.485	0.415	0.451		0.51527	0.52573	0.37427	0.41027	0.43676	0.07913	0.04568
1236	0.486	0.414	0.45		0.5152	0.52679	0.37321	0.40921	0.4364	0.08033	0.04638
1238	0.485	0.417	0.447		0.51514	0.52586	0.37614	0.40614	0.43605	0.07921	0.04573
1240	0.485	0.414	0.449		0.51507	0.52593	0.37307	0.40807	0.43569	0.08008	0.04624
1242	0.485	0.414	0.451		0.515	0.52599	0.37301	0.41001	0.43634	0.07982	0.04608
1244	0.485	0.416	0.449		0.51494	0.52606	0.37494	0.40794	0.43631	0.07945	0.04587
1246	0.485	0.412	0.45		0.51487	0.52612	0.37088	0.40888	0.43529	0.08093	0.04672
1248	0.485	0.416	0.449		0.51481	0.52619	0.37481	0.40781	0.43627	0.0796	0.04596
1250	0.485	0.418	0.451		0.51474	0.52626	0.37674	0.40974	0.43758	0.07855	0.04535
1252	0.484	0.418	0.452		0.51467	0.52532	0.37668	0.41068	0.43756	0.07788	0.04497
1254	0.484	0.415	0.449		0.51461	0.52539	0.37361	0.40761	0.43554	0.07965	0.04599
1256	0.484	0.414	0.45		0.51454	0.52545	0.37255	0.40855	0.43552	0.07994	0.04616
1258	0.484	0.416	0.45		0.51448	0.52552	0.37448	0.40848	0.43616	0.07923	0.04575
1260	0.485	0.417	0.451		0.51441	0.52659	0.37541	0.40941	0.43714	0.07931	0.04579
1262	0.484	0.415	0.448		0.51434	0.52565	0.37335	0.40635	0.43512	0.08012	0.04626
1264	0.483	0.417	0.449		0.51428	0.52472	0.37528	0.40728	0.43576	0.07868	0.04543
1266	0.483	0.412	0.451		0.51421	0.52478	0.37022	0.40922	0.43474	0.08038	0.04641
1268	0.486	0.412	0.448		0.51415	0.52785	0.37015	0.40615	0.43472	0.08264	0.04771
1270	0.481	0.413	0.45		0.51408	0.52292	0.37108	0.40808	0.43403	0.07917	0.04571
1272	0.485	0.416	0.448		0.51401	0.52698	0.37402	0.40602	0.43567	0.08068	0.04658
1274	0.484	0.413	0.447		0.51395	0.52605	0.37095	0.40495	0.43398	0.08152	0.04707
1276	0.482	0.412	0.448		0.51388	0.52411	0.36989	0.40589	0.4333	0.08069	0.04658
1278	0.483	0.413	0.449		0.51382	0.52518	0.37082	0.40682	0.43427	0.08076	0.04663
1280	0.481	0.416	0.449		0.51375	0.52325	0.37375	0.40675	0.43458	0.07854	0.04534
1282	0.482	0.415	0.447		0.51368	0.52431	0.37269	0.40469	0.4339	0.07992	0.04614
1284	0.482	0.411	0.447		0.51362	0.52438	0.36862	0.40462	0.43254	0.08155	0.04708
1286	0.481	0.412	0.45		0.51355	0.52344	0.36956	0.40756	0.43352	0.08016	0.04628
1288	0.482	0.411	0.45		0.51349	0.52451	0.36849	0.40749	0.4335	0.0812	0.04688
1290	0.484	0.417	0.448		0.51342	0.52658	0.37442	0.40542	0.43547	0.08041	0.04642
1292	0.482	0.41	0.449		0.51335	0.52464	0.36736	0.40636	0.43279	0.08191	0.04729
1294	0.48	0.411	0.448		0.51329	0.52271	0.36829	0.40529	0.4321	0.08062	0.04655
1296	0.482	0.412	0.448		0.51322	0.52477	0.36923	0.40523	0.43308	0.08143	0.04701
1298	0.481	0.413	0.447		0.51316	0.52384	0.37016	0.40416	0.43272	0.08072	0.04661
1300	0.479	0.412	0.448		0.51309	0.52191	0.36909	0.40509	0.43203	0.07989	0.04612
1302	0.481	0.411	0.449		0.51302	0.52397	0.36803	0.40603	0.43268	0.08132	0.04695
1304	0.481	0.411	0.446		0.51296	0.52404	0.36796	0.40296	0.43165	0.0819	0.04728
1306	0.481	0.411	0.447		0.51289	0.52411	0.36789	0.40389	0.43196	0.0818	0.04723
1308	0.481	0.41	0.446		0.51283	0.52417	0.36683	0.40283	0.43128	0.08244	0.0476
1310	0.48	0.411	0.447		0.51276	0.52324	0.36776	0.40376	0.43159	0.08139	0.04699
1312	0.484	0.411	0.447		0.51269	0.5273	0.3677	0.4037	0.4329	0.08371	0.04833
1314	0.481	0.411	0.447		0.51263	0.52437	0.36763	0.40363	0.43188	0.0821	0.0474
1316	0.482	0.411	0.45		0.51256	0.52544	0.36756	0.40656	0.43319	0.08223	0.04748
1318	0.48	0.411	0.449		0.5125	0.5235	0.3675	0.4055	0.43217	0.08135	0.04697
1320	0.481	0.409	0.446		0.51243	0.52457	0.36543	0.40243	0.43081	0.08328	0.04808
1322	0.48	0.415	0.447		0.51236	0.52363	0.37137	0.40337	0.43279	0.08028	0.04635
1324	0.48	0.413	0.447		0.5123	0.5237	0.3693	0.4033	0.4321	0.08113	0.04684
1326	0.482	0.409	0.447		0.51223	0.52577	0.36523	0.40323	0.43141	0.08389	0.04844
1328	0.48	0.413	0.448		0.51217	0.52383	0.36917	0.40417	0.43239	0.0811	0.04682
1330	0.48	0.41	0.446		0.5121	0.5239	0.3661	0.4021	0.4307	0.08269	0.04774
1332	0.478	0.411	0.446		0.51203	0.52196	0.36704	0.40204	0.43035	0.08125	0.04691
1334	0.479	0.411	0.446		0.51197	0.52303	0.36697	0.40197	0.43066	0.08189	0.04728
1336	0.478	0.41	0.445		0.5119	0.5221	0.3659	0.4009	0.42963	0.08196	0.04732
1338	0.479	0.408	0.447		0.51184	0.52316	0.36384	0.40284	0.42995	0.08305	0.04795
1340	0.477	0.411	0.446		0.51177	0.52123	0.36677	0.40177	0.42992	0.08098	0.04676
1342	0.478	0.409	0.446		0.5117	0.52229	0.36471	0.40171	0.42957	0.08241	0.04758
1344	0.478	0.406	0.446		0.51164	0.52236	0.36164	0.40164	0.42855	0.08367	0.04831
1346	0.479	0.408	0.446		0.51157	0.52343	0.36357	0.40157	0.42952	0.08351	0.04821
1348	0.478	0.408	0.444		0.51151	0.52249	0.36351	0.39951	0.4285	0.08336	0.04813
1350	0.48	0.409	0.448		0.51144	0.52456	0.36444	0.40344	0.43081	0.08349	0.0482
1352	0.478	0.411	0.445		0.51137	0.52262	0.36638	0.40038	0.42979	0.08217	0.04744
1354	0.476	0.412	0.444		0.51131	0.52069	0.36731	0.39931	0.4291	0.08091	0.04672
1356	0.479	0.409	0.445		0.51124	0.52376	0.36424	0.40024	0.42941	0.08366	0.0483
1358	0.478	0.411	0.448		0.51118	0.52282	0.36618	0.40318	0.43073	0.08187	0.04727
1360	0.476	0.412	0.444		0.51111	0.52089	0.36711	0.39911	0.42904	0.08114	0.04684
1362	0.476	0.409	0.443		0.51104	0.52095	0.36405	0.39805	0.42768	0.08254	0.04766
1364	0.477	0.411	0.445		0.51098	0.52202	0.36598	0.39998	0.42933	0.08205	0.04737
1366	0.477	0.408	0.445		0.51091	0.52209	0.36291	0.39991	0.4283	0.0833	0.04809
1368	0.477	0.412	0.445		0.51085	0.52215	0.36685	0.39985	0.42962	0.08182	0.04724
1370	0.476	0.412	0.443		0.51078	0.52122	0.36678	0.39778	0.42859	0.0817	0.04717
1372	0.476	0.41	0.444		0.51071	0.52128	0.36472	0.39872	0.42824	0.08235	0.04755
1374	0.476	0.407	0.443		0.51065	0.52135	0.36165	0.39765	0.42688	0.08377	0.04836
1376	0.476	0.408	0.444		0.51058	0.52142	0.36258	0.39858	0.42753	0.08328	0.04808
1378	0.475	0.407	0.445		0.51051	0.52048	0.36152	0.39952	0.42717	0.08301	0.04793
1380	0.477	0.409	0.445		0.51045	0.52255	0.36345	0.39945	0.42848	0.08343	0.04817
1382	0.475	0.407	0.443		0.51038	0.52061	0.36139	0.39739	0.42646	0.0835	0.04821
1384	0.475	0.406	0.448		0.51032	0.52068	0.36032	0.40232	0.42777	0.08315	0.04801
1386	0.475	0.407	0.447		0.51025	0.52075	0.36125	0.40125	0.42775	0.08298	0.04791
1388	0.477	0.407	0.444		0.51018	0.52281	0.36119	0.39819	0.4274	0.08468	0.04889
1390	0.474	0.41	0.444		0.51012	0.51988	0.36412	0.39812	0.42737	0.08189	0.04728
1392	0.475	0.411	0.444		0.51005	0.52094	0.36506	0.39806	0.42802	0.08215	0.04743
1394	0.475	0.41	0.445		0.50999	0.52101	0.36399	0.39899	0.428	0.08243	0.04759
1396	0.475	0.404	0.444		0.50992	0.52108	0.35792	0.39792	0.42564	0.08503	0.04909
1398	0.477	0.405	0.444		0.50985	0.52314	0.35886	0.39786	0.42662	0.08583	0.04956
1400	0.475	0.406	0.443		0.50979	0.52121	0.35979	0.39679	0.42593	0.08456	0.04882
1402	0.473	0.404	0.442		0.50972	0.51927	0.35773	0.39573	0.42424	0.08446	0.04877
1404	0.475	0.408	0.441		0.50966	0.52134	0.36166	0.39466	0.42589	0.0843	0.04867
1406	0.474	0.405	0.441		0.50959	0.52041	0.35859	0.39459	0.42453	0.08496	0.04905
1408	0.473	0.407	0.442		0.50952	0.51947	0.36053	0.39553	0.42518	0.08352	0.04822
1410	0.472	0.406	0.442		0.50946	0.51854	0.35946	0.39546	0.42449	0.08342	0.04816
1412	0.476	0.406	0.443		0.50939	0.5226	0.3594	0.3964	0.42613	0.08557	0.0494
1414	0.473	0.41	0.442		0.50933	0.51967	0.36333	0.39533	0.42611	0.08259	0.04768
1416	0.474	0.404	0.443		0.50926	0.52074	0.35726	0.39626	0.42475	0.08538	0.04929
1418	0.472	0.405	0.441		0.50919	0.5188	0.3582	0.3942	0.42373	0.08428	0.04866
1420	0.473	0.405	0.442		0.50913	0.51987	0.35813	0.39513	0.42438	0.08474	0.04893
1422	0.473	0.407	0.441		0.50906	0.51993	0.36007	0.39407	0.42469	0.08422	0.04862
1424	0.473	0.406	0.441		0.509	0.52	0.359	0.394	0.42433	0.08468	0.04889
1426	0.472	0.405	0.443		0.50893	0.51907	0.35793	0.39593	0.42431	0.08423	0.04863
1428	0.473	0.405	0.443		0.50886	0.52013	0.35787	0.39587	0.42462	0.08487	0.049
1430	0.471	0.403	0.442		0.5088	0.5182	0.3558	0.3948	0.42293	0.08477	0.04894
1432	0.472	0.404	0.442		0.50873	0.51926	0.35674	0.39474	0.42358	0.08502	0.04908
1434	0.472	0.405	0.442		0.50867	0.51933	0.35767	0.39467	0.42389	0.0847	0.0489
1436	0.471	0.407	0.442		0.5086	0.5184	0.3596	0.3946	0.4242	0.08343	0.04817
1438	0.471	0.404	0.44		0.50853	0.51846	0.35654	0.39254	0.42251	0.08502	0.04909
1440	0.47	0.404	0.441		0.50847	0.51753	0.35647	0.39347	0.42249	0.08436	0.0487
1442	0.471	0.403	0.441		0.5084	0.51859	0.35541	0.39341	0.42247	0.08539	0.0493
1444	0.472	0.403	0.441		0.50834	0.51966	0.35534	0.39334	0.42278	0.08602	0.04967
1446	0.472	0.405	0.441		0.50827	0.51973	0.35727	0.39327	0.42342	0.08532	0.04926
1448	0.471	0.404	0.44		0.5082	0.51879	0.35621	0.39221	0.4224	0.08539	0.0493
1450	0.472	0.406	0.442		0.50814	0.51986	0.35814	0.39414	0.42405	0.0849	0.04902
1452	0.471	0.401	0.44		0.50807	0.51892	0.35308	0.39208	0.42136	0.08671	0.05006
1454	0.47	0.405	0.441		0.50801	0.51799	0.35701	0.39301	0.42267	0.08449	0.04878
1456	0.471	0.403	0.44		0.50794	0.51906	0.35494	0.39194	0.42198	0.08608	0.0497
1458	0.47	0.403	0.441		0.50787	0.51812	0.35488	0.39288	0.42196	0.08542	0.04932
1460	0.471	0.403	0.439		0.50781	0.51919	0.35481	0.39081	0.4216	0.08641	0.04989
1462	0.47	0.404	0.441		0.50774	0.51825	0.35575	0.39275	0.42225	0.08518	0.04918
1464	0.471	0.402	0.442		0.50768	0.51932	0.35368	0.39368	0.42223	0.08643	0.0499
1466	0.47	0.406	0.439		0.50761	0.51839	0.35761	0.39061	0.4222	0.08491	0.04903
1468	0.47	0.406	0.442		0.50754	0.51845	0.35755	0.39355	0.42318	0.08445	0.04876
1470	0.47	0.405	0.444		0.50748	0.51852	0.35648	0.39548	0.42349	0.08457	0.04883
1472	0.469	0.401	0.441		0.50741	0.51758	0.35242	0.39242	0.42081	0.08617	0.04975
1474	0.469	0.403	0.439		0.50735	0.51765	0.35435	0.39035	0.42078	0.0858	0.04954
1476	0.469	0.404	0.441		0.50728	0.51772	0.35528	0.39228	0.42176	0.08513	0.04915
1478	0.468	0.404	0.44		0.50721	0.51678	0.35522	0.39122	0.42107	0.08482	0.04897
1480	0.468	0.404	0.44		0.50715	0.51685	0.35515	0.39115	0.42105	0.08489	0.04901
1482	0.469	0.403	0.439		0.50708	0.51791	0.35409	0.39009	0.4207	0.0861	0.04971
1484	0.47	0.404	0.44		0.50702	0.51898	0.35502	0.39102	0.42167	0.08617	0.04975
1486	0.468	0.403	0.439		0.50695	0.51705	0.35395	0.38995	0.42032	0.08568	0.04947
1488	0.47	0.402	0.441		0.50688	0.51911	0.35289	0.39189	0.4213	0.08693	0.05019
1490	0.469	0.401	0.439		0.50682	0.51818	0.35182	0.38982	0.41994	0.08717	0.05033
1492	0.468	0.402	0.439		0.50675	0.51724	0.35276	0.38976	0.41992	0.08629	0.04982
1494	0.47	0.401	0.437		0.50669	0.51931	0.35169	0.38769	0.41956	0.08824	0.05094
1496	0.468	0.401	0.438		0.50662	0.51738	0.35162	0.38862	0.41921	0.08701	0.05023
1498	0.471	0.4	0.441		0.50655	0.52044	0.35056	0.39156	0.42085	0.08865	0.05118
1500	0.468	0.401	0.44		0.50649	0.51751	0.35149	0.39049	0.41983	0.08681	0.05012
1502	0.468	0.403	0.44		0.50642	0.51757	0.35343	0.39043	0.42048	0.0861	0.04971
1504	0.469	0.404	0.44		0.50636	0.51864	0.35436	0.39036	0.42112	0.08635	0.04986
1506	0.469	0.401	0.438		0.50629	0.51871	0.35129	0.38829	0.41943	0.08794	0.05077
1508	0.467	0.403	0.44		0.50622	0.51677	0.35323	0.39023	0.42008	0.08576	0.04951
1510	0.471	0.402	0.438		0.50616	0.52084	0.35216	0.38816	0.42039	0.08884	0.05129
1512	0.467	0.399	0.438		0.50609	0.5169	0.3491	0.3881	0.41803	0.08782	0.0507
1514	0.466	0.404	0.437		0.50603	0.51597	0.35403	0.38703	0.41901	0.08558	0.04941
1516	0.465	0.401	0.439		0.50596	0.51504	0.35096	0.38896	0.41832	0.08589	0.04959
1518	0.468	0.398	0.437		0.50589	0.5181	0.3479	0.3869	0.41763	0.08917	0.05148
1520	0.469	0.399	0.438		0.50583	0.51917	0.34883	0.38783	0.41861	0.08924	0.05152
1522	0.467	0.402	0.438		0.50576	0.51723	0.35177	0.38777	0.41892	0.08702	0.05024
1524	0.466	0.398	0.44		0.5057	0.5163	0.3477	0.3897	0.4179	0.08777	0.05067
1526	0.465	0.399	0.44		0.50563	0.51537	0.34863	0.38963	0.41788	0.08688	0.05016
1528	0.465	0.399	0.437		0.50556	0.51543	0.34857	0.38657	0.41686	0.08746	0.05049
1530	0.465	0.4	0.436		0.5055	0.5155	0.3495	0.3855	0.41683	0.08732	0.05041
1532	0.465	0.4	0.436		0.50543	0.51556	0.34944	0.38544	0.41681	0.0874	0.05046
1534	0.465	0.403	0.439		0.50537	0.51563	0.35237	0.38837	0.41879	0.08578	0.04952
1536	0.464	0.401	0.44		0.5053	0.5147	0.3503	0.3893	0.4181	0.0859	0.04959
1538	0.467	0.4	0.436		0.50523	0.51776	0.34924	0.38524	0.41741	0.08875	0.05124
1540	0.464	0.402	0.438		0.50517	0.51483	0.35117	0.38717	0.41772	0.086	0.04965
1542	0.466	0.399	0.436		0.5051	0.51689	0.34811	0.38511	0.4167	0.08872	0.05122
1544	0.465	0.399	0.435		0.50504	0.51596	0.34804	0.38404	0.41601	0.08841	0.05104
1546	0.463	0.397	0.436		0.50497	0.51403	0.34597	0.38497	0.41499	0.08796	0.05078
1548	0.465	0.4	0.44		0.5049	0.51609	0.34891	0.38891	0.41797	0.0873	0.0504
1550	0.466	0.398	0.437		0.50484	0.51716	0.34684	0.38584	0.41661	0.08923	0.05152
1552	0.465	0.4	0.436		0.50477	0.51622	0.34878	0.38478	0.41659	0.08814	0.05089
1554	0.467	0.399	0.437		0.50471	0.51829	0.34771	0.38571	0.41724	0.08955	0.0517
1556	0.465	0.398	0.437		0.50464	0.51636	0.34664	0.38564	0.41621	0.08889	0.05132
1558	0.464	0.398	0.436		0.50457	0.51542	0.34658	0.38458	0.41553	0.08857	0.05114
1560	0.465	0.398	0.437		0.50451	0.51649	0.34651	0.38551	0.41617	0.08904	0.05141
1562	0.465	0.398	0.435		0.50444	0.51655	0.34645	0.38345	0.41548	0.08947	0.05165
1564	0.464	0.398	0.436		0.50438	0.51562	0.34638	0.38438	0.41546	0.0888	0.05127
1566	0.464	0.398	0.438		0.50431	0.51569	0.34631	0.38631	0.4161	0.08853	0.05111
1568	0.462	0.397	0.433		0.50424	0.51375	0.34525	0.38125	0.41342	0.08874	0.05123
1570	0.464	0.397	0.438		0.50418	0.51582	0.34518	0.38618	0.41573	0.08907	0.05143
1572	0.463	0.397	0.437		0.50411	0.51488	0.34512	0.38512	0.41504	0.08875	0.05124
1574	0.463	0.395	0.435		0.50405	0.51495	0.34305	0.38305	0.41368	0.08995	0.05193
1576	0.463	0.399	0.435		0.50398	0.51502	0.34698	0.38298	0.41499	0.08847	0.05108
1578	0.463	0.396	0.436		0.50391	0.51508	0.34392	0.38392	0.41431	0.08954	0.05169
1580	0.46	0.398	0.434		0.50385	0.51215	0.34585	0.38185	0.41328	0.08749	0.05051
1582	0.461	0.395	0.436		0.50378	0.51321	0.34279	0.38379	0.41326	0.08896	0.05136
1584	0.462	0.397	0.435		0.50372	0.51428	0.34472	0.38272	0.41391	0.08898	0.05137
1586	0.465	0.394	0.434		0.50365	0.51735	0.34165	0.38165	0.41355	0.09209	0.05317
1588	0.463	0.396	0.434		0.50358	0.51541	0.34359	0.38159	0.41353	0.09026	0.05211
1590	0.46	0.397	0.436		0.50352	0.51248	0.34452	0.38352	0.41351	0.0879	0.05075
1592	0.46	0.397	0.435		0.50345	0.51254	0.34446	0.38246	0.41315	0.08815	0.05089
1594	0.461	0.401	0.433		0.50339	0.51361	0.34839	0.38039	0.41413	0.08763	0.05059
1596	0.46	0.395	0.436		0.50332	0.51268	0.34232	0.38332	0.41277	0.08891	0.05133
1598	0.461	0.395	0.435		0.50325	0.51374	0.34226	0.38226	0.41275	0.08972	0.0518
1600	0.462	0.394	0.437		0.50319	0.51481	0.34119	0.38419	0.4134	0.09042	0.0522
1602	0.462	0.394	0.433		0.50312	0.51487	0.34113	0.38013	0.41204	0.09117	0.05263
1604	0.462	0.398	0.434		0.50306	0.51494	0.34506	0.38106	0.41369	0.08952	0.05168
1606	0.46	0.396	0.433		0.50299	0.51301	0.34299	0.37999	0.412	0.08941	0.05162
1608	0.461	0.397	0.435		0.50292	0.51407	0.34393	0.38193	0.41331	0.08931	0.05156
1610	0.462	0.394	0.434		0.50286	0.51514	0.34086	0.38086	0.41229	0.09129	0.05271
1612	0.46	0.396	0.433		0.50279	0.5132	0.3428	0.3798	0.41193	0.08963	0.05175
1614	0.461	0.396	0.433		0.50273	0.51427	0.34273	0.37973	0.41224	0.09027	0.05212
1616	0.462	0.396	0.434		0.50266	0.51534	0.34266	0.38066	0.41289	0.09074	0.05239
1618	0.461	0.394	0.433		0.50259	0.5144	0.3406	0.3796	0.41153	0.0912	0.05265
1620	0.459	0.397	0.434		0.50253	0.51247	0.34353	0.38053	0.41218	0.0888	0.05127
1622	0.461	0.396	0.436		0.50246	0.51453	0.34247	0.38247	0.41316	0.09005	0.05199
1624	0.46	0.394	0.433		0.5024	0.5136	0.3404	0.3794	0.41113	0.09086	0.05246
1626	0.459	0.395	0.434		0.50233	0.51267	0.34133	0.38033	0.41144	0.0898	0.05185
1628	0.459	0.396	0.433		0.50226	0.51273	0.34227	0.37927	0.41142	0.08967	0.05177
1630	0.46	0.393	0.431		0.5022	0.5138	0.3392	0.3772	0.41007	0.09182	0.05301
1632	0.459	0.396	0.432		0.50213	0.51286	0.34214	0.37814	0.41105	0.09	0.05196
1634	0.461	0.398	0.434		0.50207	0.51493	0.34407	0.38007	0.41302	0.09007	0.052
1636	0.458	0.394	0.431		0.502	0.512	0.34	0.377	0.40967	0.09053	0.05227
1638	0.458	0.396	0.432		0.50193	0.51206	0.34194	0.37794	0.41065	0.08966	0.05176
1640	0.458	0.396	0.433		0.50187	0.51213	0.34187	0.37887	0.41096	0.08955	0.0517
1642	0.458	0.395	0.431		0.5018	0.51219	0.34081	0.37681	0.40994	0.09037	0.05218
1644	0.459	0.395	0.432		0.50174	0.51326	0.34074	0.37774	0.41058	0.09083	0.05244
1646	0.459	0.393	0.432		0.50167	0.51333	0.33867	0.37767	0.40989	0.09168	0.05293
1648	0.458	0.393	0.434		0.5016	0.51239	0.33861	0.37961	0.4102	0.09084	0.05245
1650	0.459	0.391	0.434		0.50154	0.51346	0.33654	0.37954	0.40985	0.09227	0.05327
1652	0.457	0.394	0.434		0.50147	0.51152	0.33948	0.37948	0.41016	0.09004	0.05198
1654	0.457	0.392	0.434		0.50141	0.51159	0.33741	0.37941	0.40947	0.0909	0.05248
1656	0.457	0.394	0.431		0.50134	0.51166	0.33934	0.37634	0.40911	0.09071	0.05237
1658	0.457	0.392	0.43		0.50127	0.51172	0.33728	0.37528	0.40809	0.09174	0.05296
1660	0.457	0.391	0.432		0.50121	0.51179	0.33621	0.37721	0.4084	0.09185	0.05303
1662	0.456	0.392	0.431		0.50114	0.51085	0.33715	0.37615	0.40805	0.09114	0.05262
1664	0.456	0.395	0.434		0.50108	0.51092	0.34008	0.37908	0.41003	0.08953	0.05169
1666	0.458	0.391	0.431		0.50101	0.51299	0.33601	0.37601	0.40834	0.09281	0.05358
1668	0.457	0.392	0.43		0.50094	0.51205	0.33695	0.37495	0.40798	0.09211	0.05318
1670	0.456	0.393	0.431		0.50088	0.51112	0.33788	0.37588	0.40829	0.09105	0.05257
1672	0.457	0.394	0.433		0.50081	0.51219	0.33881	0.37781	0.4096	0.09095	0.05251
1674	0.457	0.394	0.431		0.50075	0.51225	0.33875	0.37575	0.40892	0.09138	0.05276
1676	0.457	0.392	0.431		0.50068	0.51232	0.33668	0.37568	0.40823	0.09223	0.05325
1678	0.457	0.395	0.43		0.50061	0.51238	0.33962	0.37462	0.40887	0.09134	0.05273
1680	0.455	0.392	0.43		0.50055	0.51045	0.33655	0.37455	0.40718	0.09143	0.05279
1682	0.457	0.398	0.432		0.50048	0.51252	0.34248	0.37648	0.41049	0.08997	0.05195
1684	0.456	0.395	0.432		0.50042	0.51158	0.33942	0.37642	0.40914	0.09063	0.05232
1686	0.456	0.392	0.432		0.50035	0.51165	0.33635	0.37635	0.40812	0.09186	0.05304
1688	0.456	0.393	0.431		0.50028	0.51171	0.33729	0.37529	0.4081	0.09172	0.05296
1690	0.455	0.391	0.43		0.50022	0.51078	0.33522	0.37422	0.40674	0.09219	0.05322
1692	0.455	0.391	0.43		0.50015	0.51085	0.33515	0.37415	0.40672	0.09226	0.05327
1694	0.455	0.392	0.432		0.50009	0.51091	0.33609	0.37609	0.4077	0.0916	0.05288
1696	0.457	0.391	0.429		0.50002	0.51298	0.33502	0.37302	0.40701	0.09372	0.05411
1698	0.456	0.391	0.432		0.49995	0.51204	0.33496	0.37596	0.40765	0.0927	0.05352
1700	0.455	0.39	0.43		0.49989	0.51111	0.33389	0.37389	0.4063	0.09295	0.05366
1702	0.454	0.389	0.431		0.49982	0.51018	0.33282	0.37482	0.40594	0.09268	0.05351
1704	0.456	0.39	0.429		0.49976	0.51224	0.33376	0.37276	0.40625	0.09384	0.05418
1706	0.454	0.388	0.428		0.49969	0.51031	0.33169	0.37169	0.40456	0.09373	0.05412
1708	0.454	0.39	0.43		0.49962	0.51037	0.33363	0.37363	0.40588	0.09268	0.05351
1710	0.453	0.39	0.428		0.49956	0.50944	0.33356	0.37156	0.40485	0.09255	0.05343
1712	0.455	0.392	0.431		0.49949	0.51151	0.33549	0.37449	0.40716	0.09244	0.05337
1714.01	0.453	0.388	0.429		0.49942	0.50957	0.33143	0.37243	0.40448	0.0933	0.05386
1716	0.457	0.392	0.433		0.49936	0.51364	0.33536	0.37636	0.40845	0.09337	0.05391
1718	0.454	0.39	0.428		0.49929	0.5107	0.3333	0.3713	0.4051	0.09341	0.05393
1720	0.453	0.389	0.429		0.49923	0.50977	0.33223	0.37223	0.40474	0.09313	0.05377
1722	0.454	0.387	0.431		0.49916	0.51084	0.33016	0.37416	0.40505	0.09421	0.05439
1724	0.453	0.39	0.428		0.4991	0.5099	0.3331	0.3711	0.4047	0.09307	0.05373
1726	0.454	0.388	0.434		0.49903	0.51097	0.33103	0.37703	0.40634	0.09348	0.05397
1728	0.455	0.389	0.428		0.49896	0.51203	0.33197	0.37097	0.40499	0.09473	0.05469
1730	0.452	0.392	0.431		0.4989	0.5091	0.3349	0.3739	0.40597	0.09142	0.05278
1732	0.452	0.387	0.429		0.49883	0.50917	0.32983	0.37183	0.40361	0.09379	0.05415
1734	0.453	0.388	0.429		0.49877	0.51023	0.33077	0.37177	0.40426	0.09404	0.05429
1736	0.453	0.39	0.429		0.4987	0.5103	0.3327	0.3717	0.4049	0.09334	0.05389
1738	0.451	0.39	0.428		0.49863	0.50836	0.33264	0.37064	0.40388	0.09246	0.05338
1740	0.452	0.387	0.429		0.49857	0.50943	0.32957	0.37157	0.40352	0.09409	0.05432
1742	0.452	0.387	0.427		0.4985	0.5095	0.3295	0.3695	0.40283	0.09451	0.05457
1744	0.453	0.389	0.429		0.49844	0.51056	0.33144	0.37144	0.40448	0.09402	0.05428
1746	0.454	0.389	0.428		0.49837	0.51163	0.33137	0.37037	0.40446	0.09484	0.05475
1748	0.452	0.388	0.429		0.4983	0.50969	0.33031	0.37131	0.40377	0.094	0.05427
1750	0.453	0.388	0.428		0.49824	0.51076	0.33024	0.37024	0.40375	0.09481	0.05474
1752	0.451	0.387	0.429		0.49817	0.50883	0.32917	0.37117	0.40306	0.09397	0.05426
1754	0.451	0.387	0.427		0.4981	0.50889	0.32911	0.36911	0.40237	0.09439	0.0545
1756	0.453	0.387	0.428		0.49804	0.51096	0.32904	0.37004	0.40335	0.09542	0.05509
1758	0.452	0.387	0.427		0.49797	0.51002	0.32898	0.36898	0.40266	0.09511	0.05491
1760	0.451	0.388	0.428		0.49791	0.50909	0.32991	0.36991	0.40297	0.09405	0.0543
1762	0.451	0.39	0.428		0.49784	0.50916	0.33184	0.36984	0.40361	0.09335	0.0539
1764	0.451	0.386	0.427		0.49777	0.50922	0.32778	0.36878	0.40193	0.09515	0.05494
1766	0.45	0.385	0.428		0.49771	0.50829	0.32671	0.36971	0.40157	0.09489	0.05478
1768	0.451	0.388	0.426		0.49764	0.50935	0.32965	0.36765	0.40222	0.09471	0.05468
1770	0.451	0.387	0.427		0.49758	0.50942	0.32858	0.36858	0.40219	0.09499	0.05484
1772	0.45	0.385	0.429		0.49751	0.50849	0.32651	0.37051	0.40184	0.09494	0.05482
1774	0.45	0.391	0.427		0.49744	0.50855	0.33245	0.36845	0.40315	0.09304	0.05372
1776	0.45	0.386	0.426		0.49738	0.50862	0.32738	0.36738	0.40113	0.09521	0.05497
1778	0.452	0.385	0.43		0.49731	0.51068	0.32632	0.37132	0.40277	0.09612	0.0555
1780	0.45	0.39	0.427		0.49725	0.50875	0.33125	0.36825	0.40275	0.09364	0.05407
1782	0.45	0.39	0.427		0.49718	0.50882	0.33118	0.36818	0.40273	0.09372	0.05411
1784	0.45	0.387	0.428		0.49711	0.50888	0.32812	0.36912	0.40204	0.09477	0.05472
1786	0.448	0.386	0.424		0.49705	0.50695	0.32705	0.36505	0.39968	0.09482	0.05474
1788	0.447	0.385	0.428		0.49698	0.50601	0.32599	0.36899	0.40033	0.09402	0.05428
1790	0.449	0.386	0.427		0.49692	0.50808	0.32692	0.36792	0.40097	0.095	0.05485
1792	0.449	0.384	0.427		0.49685	0.50815	0.32485	0.36785	0.40028	0.09585	0.05534
1794	0.449	0.384	0.428
1796	0.448	0.385
1798
1800

## Sheet: Fig.S1e anaerob cyto-NADPH
Time	w cyto c				Mean	Standard Deviation	SE of mean		w cyto c				Mean	Standard Deviation	SE of mean
(s)	AU				AU				AU				AU
	with cytochrome c 340 nm			340 nm statistiek	Statistics On Rows of B"w cyto c":D	Statistics On Rows of B"w cyto c":D	Statistics On Rows of B"w cyto c":D		with cytochrome c at 550 nm				Statistics On Rows of J"w cyto c":L	Statistics On Rows of J"w cyto c":L	Statistics On Rows of J"w cyto c":L
0	0.463	0.398	0.478		0.44633	0.04252	0.02455		0	-0.002	-0.001		-0.001	0.001	0.00057735
2	0.454	0.401	0.422		0.42567	0.02669	0.01541		0.008	0.004	0.005		0.00567	0.00208	0.0012
4	0.426	0.394	0.379		0.39967	0.02401	0.01386		0.013	0.011	0.012		0.012	0.001	0.00057735
6	0.387	0.419	0.38		0.39533	0.02079	0.012		0.021	0.019	0.019		0.01967	0.00115	0.000666667
8	0.404	0.397	0.379		0.39333	0.0129	0.00745		0.026	0.025	0.026		0.02567	0.00057735	0.000333333
10	0.38	0.375	0.383		0.37933	0.00404	0.00233		0.033	0.032	0.032		0.03233	0.00057735	0.000333333
12	0.405	0.373	0.363		0.38033	0.02194	0.01267		0.04	0.04	0.04		0.04	0	0
14	0.398	0.386	0.368		0.384	0.0151	0.00872		0.046	0.046	0.047		0.04633	0.00057735	0.000333333
16	0.393	0.375	0.376		0.38133	0.01012	0.00584		0.054	0.052	0.052		0.05267	0.00115	0.000666667
18	0.392	0.398	0.35		0.38	0.02615	0.0151		0.059	0.058	0.06		0.059	0.001	0.00057735
20	0.397	0.392	0.351		0.38	0.02524	0.01457		0.065	0.065	0.067		0.06567	0.00115	0.000666667
22	0.409	0.345	0.37		0.37467	0.03225	0.01862		0.071	0.072	0.073		0.072	0.001	0.00057735
24	0.404	0.391	0.344		0.37967	0.03156	0.01822		0.077	0.082	0.08		0.07967	0.00252	0.00145
26	0.369	0.369	0.346		0.36133	0.01328	0.00767		0.084	0.086	0.087		0.08567	0.00153	0.000881917
28	0.38	0.364	0.362		0.36867	0.00987	0.0057		0.089	0.094	0.094		0.09233	0.00289	0.00167
30	0.367	0.365	0.342		0.358	0.01389	0.00802		0.096	0.099	0.098		0.09767	0.00153	0.000881917
32	0.37	0.356	0.353		0.35967	0.00907	0.00524		0.101	0.105	0.106		0.104	0.00265	0.00153
34	0.359	0.401	0.324		0.36133	0.03855	0.02226		0.107	0.111	0.114		0.11067	0.00351	0.00203
36	0.362	0.355	0.325		0.34733	0.01966	0.01135		0.114	0.117	0.121		0.11733	0.00351	0.00203
38	0.394	0.346	0.33		0.35667	0.03331	0.01923		0.12	0.125	0.127		0.124	0.00361	0.00208
40	0.366	0.371	0.335		0.35733	0.0195	0.01126		0.125	0.13	0.133		0.12933	0.00404	0.00233
42	0.375	0.362	0.357		0.36467	0.00929	0.00536		0.131	0.136	0.138		0.135	0.00361	0.00208
44	0.346	0.343	0.33		0.33967	0.0085	0.00491		0.136	0.142	0.145		0.141	0.00458	0.00265
46	0.334	0.376	0.35		0.35333	0.0212	0.01224		0.141	0.148	0.15		0.14633	0.00473	0.00273
48	0.364	0.335	0.34		0.34633	0.0155	0.00895		0.149	0.154	0.157		0.15333	0.00404	0.00233
50	0.349	0.359	0.339		0.349	0.01	0.00577		0.154	0.159	0.163		0.15867	0.00451	0.0026
52	0.364	0.35	0.353		0.35567	0.00737	0.00426		0.16	0.169	0.169		0.166	0.0052	0.003
54	0.349	0.34	0.351		0.34667	0.00586	0.00338		0.165	0.175	0.175		0.17167	0.00577	0.00333
56	0.332	0.335	0.332		0.333	0.00173	0.001		0.17	0.178	0.182		0.17667	0.00611	0.00353
58	0.359	0.352	0.305		0.33867	0.02937	0.01695		0.176	0.184	0.186		0.182	0.00529	0.00306
60	0.323	0.365	0.35		0.346	0.02128	0.01229		0.181	0.19	0.194		0.18833	0.00666	0.00384
62	0.347	0.36	0.314		0.34033	0.02371	0.01369		0.188	0.199	0.2		0.19567	0.00666	0.00384
64	0.352	0.324	0.311		0.329	0.02095	0.0121		0.193	0.202	0.204		0.19967	0.00586	0.00338
66	0.356	0.342	0.307		0.335	0.02524	0.01457		0.2	0.206	0.212		0.206	0.006	0.00346
68	0.364	0.33	0.332		0.342	0.01908	0.01102		0.204	0.214	0.217		0.21167	0.00681	0.00393
70	0.356	0.314	0.321		0.33033	0.0225	0.01299		0.209	0.218	0.224		0.217	0.00755	0.00436
72	0.345	0.32	0.317		0.32733	0.01537	0.00888		0.214	0.224	0.229		0.22233	0.00764	0.00441
74	0.34	0.344	0.292		0.32533	0.02894	0.01671		0.22	0.231	0.234		0.22833	0.00737	0.00426
76	0.304	0.346	0.293		0.31433	0.02797	0.01615		0.226	0.237	0.24		0.23433	0.00737	0.00426
78	0.338	0.329	0.291		0.31933	0.02495	0.0144		0.231	0.241	0.244		0.23867	0.00681	0.00393
80	0.333	0.309	0.306		0.316	0.0148	0.00854		0.237	0.249	0.252		0.246	0.00794	0.00458
82	0.309	0.324	0.312		0.315	0.00794	0.00458		0.241	0.252	0.257		0.25	0.00819	0.00473
84	0.331	0.309	0.293		0.311	0.01908	0.01102		0.247	0.259	0.261		0.25567	0.00757	0.00437
86	0.327	0.324	0.314		0.32167	0.00681	0.00393		0.251	0.263	0.27		0.26133	0.00961	0.00555
88	0.328	0.346	0.287		0.32033	0.03024	0.01746		0.256	0.269	0.272		0.26567	0.0085	0.00491
90	0.308	0.346	0.299		0.31767	0.02495	0.0144		0.262	0.274	0.28		0.272	0.00917	0.00529
92	0.317	0.321	0.326		0.32133	0.00451	0.0026		0.267	0.278	0.285		0.27667	0.00907	0.00524
94	0.321	0.31	0.277		0.30267	0.0229	0.01322		0.273	0.285	0.289		0.28233	0.00833	0.00481
96	0.336	0.307	0.297		0.31333	0.02026	0.0117		0.279	0.29	0.295		0.288	0.00819	0.00473
98	0.308	0.325	0.296		0.30967	0.01457	0.00841		0.283	0.297	0.3		0.29333	0.00907	0.00524
100	0.312	0.321	0.288		0.307	0.01706	0.00985		0.288	0.302	0.307		0.299	0.00985	0.00569
102	0.327	0.319	0.244		0.29667	0.04579	0.02643		0.293	0.307	0.311		0.30367	0.00945	0.00546
104	0.323	0.296	0.291		0.30333	0.01721	0.00994		0.298	0.311	0.319		0.30933	0.0106	0.00612
106	0.299	0.342	0.306		0.31567	0.02307	0.01332		0.304	0.318	0.322		0.31467	0.00945	0.00546
108	0.326	0.313	0.274		0.30433	0.02706	0.01562		0.305	0.323	0.328		0.31867	0.0121	0.00698
110	0.293	0.317	0.305		0.305	0.012	0.00693		0.312	0.328	0.332		0.324	0.01058	0.00611
112	0.314	0.321	0.268		0.301	0.02879	0.01662		0.318	0.335	0.338		0.33033	0.01079	0.00623
114	0.308	0.308	0.281		0.299	0.01559	0.009		0.322	0.338	0.345		0.335	0.01179	0.00681
116	0.313	0.307	0.293		0.30433	0.01026	0.00593		0.327	0.342	0.348		0.339	0.01082	0.00624
118	0.291	0.308	0.271		0.29	0.01852	0.01069		0.332	0.35	0.354		0.34533	0.01172	0.00677
120	0.322	0.298	0.279		0.29967	0.02155	0.01244		0.337	0.352	0.359		0.34933	0.01124	0.00649
122	0.299	0.317	0.287		0.301	0.0151	0.00872		0.34	0.357	0.364		0.35367	0.01234	0.00713
124	0.28	0.282	0.253		0.27167	0.0162	0.00935		0.347	0.36	0.367		0.358	0.01015	0.00586
126	0.304	0.283	0.279		0.28867	0.01343	0.00775		0.35	0.367	0.372		0.363	0.01153	0.00666
128	0.308	0.287	0.246		0.28033	0.03153	0.01821		0.356	0.371	0.377		0.368	0.01082	0.00624
130	0.334	0.282	0.251		0.289	0.04194	0.02421		0.36	0.375	0.383		0.37267	0.01168	0.00674
132	0.29	0.285	0.258		0.27767	0.01721	0.00994		0.362	0.381	0.386		0.37633	0.01266	0.00731
134	0.278	0.282	0.291		0.28367	0.00666	0.00384		0.368	0.385	0.392		0.38167	0.01234	0.00713
136	0.308	0.284	0.265		0.28567	0.02155	0.01244		0.372	0.39	0.394		0.38533	0.01172	0.00677
138	0.28	0.316	0.276		0.29067	0.02203	0.01272		0.377	0.394	0.402		0.391	0.01277	0.00737
140	0.282	0.3	0.266		0.28267	0.01701	0.00982		0.381	0.4	0.407		0.396	0.01345	0.00777
142	0.267	0.278	0.263		0.26933	0.00777	0.00448		0.388	0.403	0.41		0.40033	0.01124	0.00649
144	0.273	0.271	0.278		0.274	0.00361	0.00208		0.389	0.409	0.414		0.404	0.01323	0.00764
146	0.284	0.297	0.248		0.27633	0.02538	0.01466		0.396	0.413	0.419		0.40933	0.01193	0.00689
148	0.296	0.277	0.247		0.27333	0.0247	0.01426		0.398	0.417	0.425		0.41333	0.01387	0.00801
150	0.304	0.257	0.273		0.278	0.0239	0.0138		0.405	0.421	0.428		0.418	0.01179	0.00681
152	0.301	0.288	0.265		0.28467	0.01823	0.01053		0.407	0.427	0.432		0.422	0.01323	0.00764
154	0.261	0.27	0.27		0.267	0.0052	0.003		0.411	0.43	0.437		0.426	0.01345	0.00777
156	0.286	0.283	0.262		0.277	0.01308	0.00755		0.415	0.437	0.441		0.431	0.014	0.00808
158	0.299	0.26	0.253		0.27067	0.02479	0.01431		0.42	0.436	0.445		0.43367	0.01266	0.00731
160	0.275	0.293	0.243		0.27033	0.02532	0.01462		0.423	0.442	0.452		0.439	0.01473	0.0085
162	0.275	0.278	0.239		0.264	0.0217	0.01253		0.428	0.445	0.457		0.44333	0.01457	0.00841
164	0.261	0.259	0.238		0.25267	0.01274	0.00736		0.43	0.451	0.458		0.44633	0.01457	0.00841
166	0.258	0.267	0.259		0.26133	0.00493	0.00285		0.436	0.455	0.466		0.45233	0.01518	0.00876
168	0.255	0.263	0.254		0.25733	0.00493	0.00285		0.44	0.465	0.468		0.45767	0.01537	0.00888
170	0.291	0.266	0.242		0.26633	0.0245	0.01415		0.445	0.463	0.473		0.46033	0.01419	0.00819
172	0.268	0.26	0.246		0.258	0.01114	0.00643		0.448	0.466	0.475		0.463	0.01375	0.00794
174	0.277	0.268	0.254		0.26633	0.01159	0.00669		0.452	0.474	0.483		0.46967	0.01595	0.00921
176	0.279	0.268	0.222		0.25633	0.03024	0.01746		0.456	0.479	0.485		0.47333	0.01531	0.00884
178	0.267	0.25	0.228		0.24833	0.01955	0.01129		0.46	0.482	0.488		0.47667	0.01474	0.00851
180	0.258	0.237	0.226		0.24033	0.01626	0.00939		0.464	0.482	0.493		0.47967	0.01464	0.00845
182	0.254	0.268	0.196		0.23933	0.03818	0.02204		0.468	0.487	0.496		0.48367	0.01429	0.00825
184	0.266	0.265	0.243		0.258	0.013	0.00751		0.471	0.493	0.501		0.48833	0.01553	0.00897
186	0.262	0.273	0.211		0.24867	0.03308	0.0191		0.475	0.496	0.503		0.49133	0.01457	0.00841
188	0.254	0.272	0.242		0.256	0.0151	0.00872		0.479	0.5	0.509		0.496	0.01539	0.00889
190	0.268	0.264	0.243		0.25833	0.01343	0.00775		0.485	0.506	0.514		0.50167	0.01498	0.00865
192	0.266	0.253	0.255		0.258	0.007	0.00404		0.486	0.51	0.518		0.50467	0.01665	0.00961
194	0.269	0.259	0.212		0.24667	0.03044	0.01757		0.491	0.514	0.52		0.50833	0.01531	0.00884
196	0.272	0.243	0.215		0.24333	0.0285	0.01646		0.495	0.514	0.525		0.51133	0.01518	0.00876
198	0.251	0.25	0.214		0.23833	0.02108	0.01217		0.499	0.519	0.529		0.51567	0.01528	0.00882
200	0.241	0.23	0.226		0.23233	0.00777	0.00448		0.501	0.522	0.532		0.51833	0.01582	0.00913
202	0.264	0.265	0.22		0.24967	0.0257	0.01484		0.506	0.526	0.537		0.523	0.01572	0.00907
204	0.249	0.256	0.237		0.24733	0.00961	0.00555		0.506	0.53	0.542		0.526	0.01833	0.01058
206	0.255	0.248	0.25		0.251	0.00361	0.00208		0.512	0.535	0.545		0.53067	0.01692	0.00977
208	0.235	0.252	0.215		0.234	0.01852	0.01069		0.518	0.538	0.549		0.535	0.01572	0.00907
210	0.257	0.235	0.199		0.23033	0.02928	0.0169		0.52	0.544	0.551		0.53833	0.01626	0.00939
212	0.246	0.249	0.225		0.24	0.01308	0.00755		0.523	0.548	0.557		0.54267	0.01762	0.01017
214	0.247	0.232	0.199		0.226	0.02456	0.01418		0.525	0.547	0.559		0.54367	0.01724	0.00996
216	0.253	0.241	0.208		0.234	0.0233	0.01345		0.529	0.553	0.562		0.548	0.01706	0.00985
218	0.254	0.236	0.211		0.23367	0.02159	0.01247		0.535	0.556	0.567		0.55267	0.01626	0.00939
220	0.242	0.263	0.196		0.23367	0.03427	0.01978		0.536	0.56	0.569		0.555	0.01706	0.00985
222	0.243	0.245	0.233		0.24033	0.00643	0.00371		0.541	0.563	0.576		0.56	0.01769	0.01021
224	0.25	0.262	0.208		0.24	0.02835	0.01637		0.543	0.566	0.58		0.563	0.01868	0.01079
226	0.221	0.246	0.195		0.22067	0.0255	0.01472		0.546	0.57	0.58		0.56533	0.01747	0.01009
228	0.256	0.235	0.21		0.23367	0.02303	0.0133		0.551	0.578	0.585		0.57133	0.01795	0.01037
230	0.251	0.24	0.209		0.23333	0.02178	0.01257		0.557	0.577	0.591		0.575	0.01709	0.00987
232	0.252	0.233	0.21		0.23167	0.02103	0.01214		0.556	0.579	0.595		0.57667	0.0196	0.01132
234	0.246	0.234	0.2		0.22667	0.02386	0.01378		0.562	0.586	0.596		0.58133	0.01747	0.01009
236	0.222	0.236	0.211		0.223	0.01253	0.00723		0.565	0.586	0.601		0.584	0.01808	0.01044
238	0.239	0.211	0.214		0.22133	0.01537	0.00888		0.563	0.59	0.602		0.585	0.01997	0.01153
240	0.228	0.23	0.22		0.226	0.00529	0.00306		0.571	0.594	0.609		0.59133	0.01914	0.01105
242	0.233	0.228	0.196		0.219	0.02007	0.01159		0.572	0.597	0.612		0.59367	0.02021	0.01167
244	0.251	0.23	0.196		0.22567	0.02775	0.01602		0.576	0.599	0.612		0.59567	0.01823	0.01053
246	0.232	0.236	0.233		0.23367	0.00208	0.0012		0.581	0.599	0.619		0.59967	0.01901	0.01097
248	0.221	0.245	0.199		0.22167	0.02301	0.01328		0.582	0.607	0.621		0.60333	0.01976	0.01141
250	0.23	0.22	0.193		0.21433	0.01914	0.01105		0.586	0.611	0.626		0.60767	0.02021	0.01167
252	0.227	0.248	0.188		0.221	0.03045	0.01758		0.588	0.614	0.626		0.60933	0.01943	0.01122
254	0.213	0.197	0.213		0.20767	0.00924	0.00533		0.591	0.616	0.632		0.613	0.02066	0.01193
256	0.224	0.234	0.203		0.22033	0.01582	0.00913		0.594	0.619	0.63		0.61433	0.01845	0.01065
258	0.232	0.234	0.177		0.21433	0.03235	0.01868		0.599	0.624	0.634		0.619	0.01803	0.01041
260	0.221	0.222	0.208		0.217	0.00781	0.00451		0.603	0.624	0.638		0.62167	0.01762	0.01017
262	0.223	0.225	0.19		0.21267	0.01966	0.01135		0.604	0.63	0.645		0.62633	0.02074	0.01198
264	0.238	0.209	0.183		0.21	0.02751	0.01589		0.607	0.632	0.648		0.629	0.02066	0.01193
266	0.214	0.216	0.196		0.20867	0.01102	0.00636		0.611	0.634	0.649		0.63133	0.01914	0.01105
268	0.215	0.214	0.191		0.20667	0.01358	0.00784		0.614	0.638	0.653		0.635	0.01967	0.01136
270	0.217	0.209	0.184		0.20333	0.01721	0.00994		0.616	0.64	0.656		0.63733	0.02013	0.01162
272	0.201	0.2	0.191		0.19733	0.00551	0.00318		0.62	0.646	0.658		0.64133	0.01943	0.01122
274	0.233	0.223	0.214		0.22333	0.0095	0.00549		0.62	0.65	0.662		0.644	0.02163	0.01249
276	0.23	0.215	0.179		0.208	0.02621	0.01513		0.623	0.648	0.665		0.64533	0.02113	0.0122
278	0.216	0.215	0.183		0.20467	0.01877	0.01084		0.628	0.656	0.667		0.65033	0.02011	0.01161
280	0.205	0.218	0.193		0.20533	0.0125	0.00722		0.632	0.659	0.673		0.65467	0.02084	0.01203
282	0.206	0.225	0.214		0.215	0.00954	0.00551		0.634	0.66	0.675		0.65633	0.02074	0.01198
284	0.213	0.209	0.18		0.20067	0.01801	0.0104		0.639	0.66	0.679		0.65933	0.02001	0.01155
286	0.206	0.204	0.164		0.19133	0.02369	0.01368		0.64	0.664	0.682		0.662	0.02107	0.01217
288	0.202	0.219	0.173		0.198	0.02326	0.01343		0.64	0.666	0.681		0.66233	0.02074	0.01198
290	0.213	0.194	0.195		0.20067	0.01069	0.00617		0.646	0.671	0.686		0.66767	0.02021	0.01167
292	0.215	0.217	0.187		0.20633	0.01677	0.00968		0.649	0.677	0.692		0.67267	0.02183	0.0126
294	0.212	0.2	0.186		0.19933	0.01301	0.00751		0.653	0.677	0.698		0.676	0.02252	0.013
296	0.221	0.225	0.185		0.21033	0.02203	0.01272		0.652	0.681	0.698		0.677	0.02326	0.01343
298	0.206	0.208	0.175		0.19633	0.0185	0.01068		0.655	0.68	0.7		0.67833	0.02255	0.01302
300	0.205	0.199	0.16		0.188	0.02443	0.01411		0.657	0.685	0.701		0.681	0.02227	0.01286
302	0.188	0.224	0.178		0.19667	0.02419	0.01397		0.658	0.69	0.704		0.684	0.02358	0.01361
304	0.209	0.202	0.163		0.19133	0.02479	0.01431		0.661	0.693	0.711		0.68833	0.02532	0.01462
306	0.207	0.205	0.175		0.19567	0.01793	0.01035		0.666	0.695	0.71		0.69033	0.02237	0.01291
308	0.214	0.208	0.176		0.19933	0.02043	0.01179		0.669	0.696	0.712		0.69233	0.02173	0.01255
310	0.201	0.2	0.165		0.18867	0.0205	0.01184		0.674	0.699	0.717		0.69667	0.02159	0.01247
312	0.207	0.215	0.183		0.20167	0.01665	0.00961		0.676	0.705	0.718		0.69967	0.0215	0.01241
314	0.206	0.192	0.184		0.194	0.01114	0.00643		0.675	0.708	0.721		0.70133	0.02371	0.01369
316	0.229	0.215	0.159		0.201	0.03704	0.02139		0.681	0.708	0.72		0.703	0.01997	0.01153
318	0.214	0.199	0.176		0.19633	0.01914	0.01105		0.681	0.707	0.731		0.70633	0.02501	0.01444
320	0.174	0.189	0.196		0.18633	0.01124	0.00649		0.684	0.708	0.731		0.70767	0.0235	0.01357
322	0.196	0.188	0.165		0.183	0.01609	0.00929		0.687	0.717	0.734		0.71267	0.0238	0.01374
324	0.212	0.18	0.153		0.18167	0.02954	0.01705		0.689	0.717	0.735		0.71367	0.02318	0.01338
326	0.204	0.196	0.155		0.185	0.02629	0.01518		0.694	0.715	0.738		0.71567	0.02201	0.01271
328	0.189	0.204	0.165		0.186	0.01967	0.01136		0.694	0.722	0.74		0.71867	0.02318	0.01338
330	0.202	0.217	0.166		0.195	0.02621	0.01513		0.699	0.728	0.745		0.724	0.02326	0.01343
332	0.207	0.195	0.167		0.18967	0.02053	0.01185		0.7	0.726	0.743		0.723	0.02166	0.0125
334	0.213	0.181	0.176		0.19	0.02007	0.01159		0.702	0.726	0.75		0.726	0.024	0.01386
336	0.186	0.188	0.173		0.18233	0.00814	0.0047		0.704	0.732	0.751		0.729	0.02364	0.01365
338	0.188	0.184	0.177		0.183	0.00557	0.00321		0.706	0.734	0.751		0.73033	0.02272	0.01312
340	0.202	0.171	0.168		0.18033	0.01882	0.01087		0.709	0.738	0.758		0.735	0.02464	0.01422
342	0.189	0.193	0.161		0.181	0.01744	0.01007		0.708	0.741	0.76		0.73633	0.02631	0.01519
344	0.221	0.179	0.155		0.185	0.03341	0.01929		0.717	0.74	0.763		0.74	0.023	0.01328
346	0.191	0.196	0.163		0.18333	0.01779	0.01027		0.717	0.741	0.765		0.741	0.024	0.01386
348	0.191	0.184	0.172		0.18233	0.00961	0.00555		0.721	0.749	0.768		0.746	0.02364	0.01365
350	0.188	0.183	0.157		0.176	0.01664	0.00961		0.722	0.748	0.771		0.747	0.02452	0.01415
352	0.174	0.199	0.167		0.18	0.01682	0.00971		0.725	0.751	0.766		0.74733	0.02074	0.01198
354	0.193	0.191	0.161		0.18167	0.01793	0.01035		0.726	0.754	0.773		0.751	0.02364	0.01365
356	0.187	0.193	0.153		0.17767	0.02157	0.01245		0.728	0.755	0.78		0.75433	0.02601	0.01501
358	0.173	0.189	0.156		0.17267	0.0165	0.00953		0.732	0.756	0.781		0.75633	0.0245	0.01415
360	0.196	0.198	0.154		0.18267	0.02485	0.01434		0.731	0.76	0.783		0.758	0.02606	0.01504
362	0.198	0.167	0.142		0.169	0.02805	0.0162		0.737	0.762	0.783		0.76067	0.02303	0.0133
364	0.176	0.186	0.144		0.16867	0.02194	0.01267		0.735	0.764	0.788		0.76233	0.02654	0.01532
366	0.171	0.167	0.148		0.162	0.01229	0.00709		0.737	0.77	0.789		0.76533	0.02631	0.01519
368	0.195	0.186	0.138		0.173	0.03064	0.01769		0.743	0.771	0.792		0.76867	0.02458	0.01419
370	0.194	0.183	0.17		0.18233	0.01201	0.00694		0.743	0.77	0.796		0.76967	0.0265	0.0153
372	0.201	0.197	0.162		0.18667	0.02146	0.01239		0.742	0.773	0.797		0.77067	0.02757	0.01592
374	0.18	0.165	0.152		0.16567	0.01401	0.00809		0.748	0.778	0.796		0.774	0.02425	0.014
376	0.184	0.194	0.141		0.173	0.02816	0.01626		0.745	0.775	0.799		0.773	0.02706	0.01562
378	0.165	0.184	0.165		0.17133	0.01097	0.00633		0.751	0.781	0.806		0.77933	0.02754	0.0159
380	0.194	0.181	0.153		0.176	0.02095	0.0121		0.756	0.784	0.804		0.78133	0.02411	0.01392
382	0.189	0.189	0.146		0.17467	0.02483	0.01433		0.755	0.788	0.81		0.78433	0.02768	0.01598
384	0.172	0.179	0.156		0.169	0.01179	0.00681		0.758	0.785	0.814		0.78567	0.02801	0.01617
386	0.159	0.165	0.154		0.15933	0.00551	0.00318		0.758	0.789	0.814		0.787	0.02805	0.0162
388	0.178	0.176	0.148		0.16733	0.01677	0.00968		0.759	0.792	0.814		0.78833	0.02768	0.01598
390	0.178	0.169	0.149		0.16533	0.01484	0.00857		0.766	0.793	0.821		0.79333	0.0275	0.01588
392	0.188	0.167	0.147		0.16733	0.0205	0.01184		0.769	0.798	0.815		0.794	0.02326	0.01343
394	0.177	0.162	0.138		0.159	0.01967	0.01136		0.771	0.793	0.819		0.79433	0.02403	0.01387
396	0.163	0.176	0.14		0.15967	0.01823	0.01053		0.771	0.804	0.82		0.79833	0.02499	0.01443
398	0.178	0.166	0.142		0.162	0.01833	0.01058		0.775	0.805	0.823		0.801	0.02425	0.014
400	0.179	0.16	0.131		0.15667	0.02417	0.01396		0.775	0.801	0.829		0.80167	0.02701	0.01559
402	0.183	0.19	0.121		0.16467	0.03798	0.02193		0.777	0.807	0.828		0.804	0.02563	0.0148
404	0.161	0.168	0.144		0.15767	0.01234	0.00713		0.778	0.805	0.831		0.80467	0.0265	0.0153
406	0.186	0.152	0.132		0.15667	0.0273	0.01576		0.782	0.808	0.835		0.80833	0.0265	0.0153
408	0.17	0.172	0.127		0.15633	0.02542	0.01468		0.781	0.811	0.836		0.80933	0.02754	0.0159
410	0.175	0.18	0.134		0.163	0.02524	0.01457		0.785	0.813	0.835		0.811	0.02506	0.01447
412	0.166	0.151	0.132		0.14967	0.01704	0.00984		0.785	0.815	0.842		0.814	0.02851	0.01646
414	0.164	0.167	0.143		0.158	0.01308	0.00755		0.786	0.817	0.841		0.81467	0.02757	0.01592
416	0.173	0.179	0.134		0.162	0.02443	0.01411		0.788	0.82	0.844		0.81733	0.0281	0.01622
418	0.153	0.165	0.121		0.14633	0.02274	0.01313		0.792	0.821	0.847		0.82	0.02751	0.01589
420	0.169	0.16	0.129		0.15267	0.02098	0.01212		0.796	0.825	0.852		0.82433	0.02801	0.01617
422	0.153	0.172	0.126		0.15033	0.02312	0.01335		0.794	0.831	0.849		0.82467	0.02804	0.01619
424	0.162	0.148	0.125		0.145	0.01868	0.01079		0.798	0.826	0.849		0.82433	0.02554	0.01475
426	0.174	0.153	0.121		0.14933	0.02669	0.01541		0.797	0.827	0.857		0.827	0.03	0.01732
428	0.164	0.152	0.14		0.152	0.012	0.00693		0.802	0.832	0.86		0.83133	0.02901	0.01675
430	0.171	0.154	0.122		0.149	0.02488	0.01436		0.803	0.829	0.856		0.82933	0.0265	0.0153
432	0.17	0.169	0.132		0.157	0.02166	0.0125		0.808	0.839	0.861		0.836	0.02663	0.01537
434	0.173	0.155	0.13		0.15267	0.02159	0.01247		0.808	0.84	0.859		0.83567	0.02577	0.01488
436	0.17	0.178	0.139		0.16233	0.0206	0.01189		0.81	0.842	0.863		0.83833	0.02669	0.01541
438	0.177	0.149	0.127		0.151	0.02506	0.01447		0.807	0.843	0.865		0.83833	0.02928	0.0169
440	0.154	0.165	0.126		0.14833	0.02011	0.01161		0.808	0.842	0.872		0.84067	0.03202	0.01849
442	0.175	0.161	0.122		0.15267	0.02747	0.01586		0.815	0.84	0.869		0.84133	0.02702	0.0156
444	0.151	0.144	0.138		0.14433	0.00651	0.00376		0.819	0.846	0.878		0.84767	0.02954	0.01705
446	0.164	0.15	0.115		0.143	0.02524	0.01457		0.818	0.851	0.875		0.848	0.02862	0.01652
448	0.168	0.144	0.129		0.147	0.01967	0.01136		0.822	0.848	0.876		0.84867	0.02701	0.01559
450	0.149	0.163	0.135		0.149	0.014	0.00808		0.821	0.853	0.878		0.85067	0.02857	0.0165
452	0.164	0.141	0.118		0.141	0.023	0.01328		0.824	0.852	0.88		0.852	0.028	0.01617
454	0.139	0.16	0.111		0.13667	0.02458	0.01419		0.822	0.857	0.883		0.854	0.03061	0.01767
456	0.172	0.152	0.117		0.147	0.02784	0.01607		0.828	0.861	0.881		0.85667	0.02676	0.01545
458	0.161	0.139	0.119		0.13967	0.02101	0.01213		0.827	0.859	0.887		0.85767	0.03002	0.01733
460	0.155	0.151	0.117		0.141	0.02088	0.01206		0.833	0.862	0.888		0.861	0.02751	0.01589
462	0.151	0.155	0.098		0.13467	0.03182	0.01837		0.83	0.863	0.893		0.862	0.03151	0.01819
464	0.159	0.156	0.127		0.14733	0.01767	0.0102		0.831	0.863	0.896		0.86333	0.0325	0.01876
466	0.151	0.15	0.121		0.14067	0.01704	0.00984		0.829	0.865	0.896		0.86333	0.03353	0.01936
468	0.159	0.123	0.123		0.135	0.02078	0.012		0.84	0.868	0.893		0.867	0.02651	0.01531
470	0.137	0.133	0.118		0.12933	0.01002	0.00578		0.841	0.866	0.896		0.86767	0.02754	0.0159
472	0.16	0.154	0.11		0.14133	0.0273	0.01576		0.839	0.868	0.898		0.86833	0.0295	0.01703
474	0.145	0.142	0.13		0.139	0.00794	0.00458		0.835	0.871	0.905		0.87033	0.035	0.02021
476	0.164	0.131	0.113		0.136	0.02587	0.01493		0.845	0.88	0.905		0.87667	0.03014	0.0174
478	0.166	0.136	0.122		0.14133	0.02248	0.01298		0.842	0.879	0.906		0.87567	0.03213	0.01855
480	0.171	0.152	0.09		0.13767	0.04236	0.02446		0.846	0.879	0.901		0.87533	0.02768	0.01598
482	0.162	0.136	0.114		0.13733	0.02403	0.01387		0.847	0.877	0.906		0.87667	0.0295	0.01703
484	0.165	0.15	0.118		0.14433	0.02401	0.01386		0.849	0.879	0.913		0.88033	0.03202	0.01849
486	0.141	0.129	0.11		0.12667	0.01563	0.00902		0.847	0.88	0.909		0.87867	0.03102	0.01791
488	0.159	0.163	0.104		0.142	0.03297	0.01904		0.852	0.886	0.914		0.884	0.03105	0.01793
490	0.155	0.148	0.096		0.133	0.03223	0.01861		0.851	0.89	0.915		0.88533	0.03225	0.01862
492	0.144	0.14	0.107		0.13033	0.02031	0.01172		0.856	0.889	0.912		0.88567	0.02815	0.01625
494	0.157	0.133	0.105		0.13167	0.02603	0.01503		0.858	0.886	0.916		0.88667	0.02901	0.01675
496	0.131	0.148	0.084		0.121	0.03315	0.01914		0.858	0.893	0.921		0.89067	0.03156	0.01822
498	0.154	0.141	0.099		0.13133	0.02875	0.0166		0.863	0.884	0.919		0.88867	0.02829	0.01633
500	0.15	0.143	0.097		0.13	0.02879	0.01662		0.859	0.897	0.927		0.89433	0.03408	0.01968
502	0.146	0.147	0.113		0.13533	0.01935	0.01117		0.862	0.895	0.925		0.894	0.03151	0.01819
504	0.15	0.134	0.123		0.13567	0.01358	0.00784		0.865	0.894	0.929		0.896	0.03205	0.0185
506	0.157	0.143	0.088		0.12933	0.03647	0.02106		0.863	0.897	0.927		0.89567	0.03202	0.01849
508	0.148	0.137	0.103		0.12933	0.02346	0.01354		0.869	0.903	0.928		0.9	0.02961	0.0171
510	0.142	0.138	0.111		0.13033	0.01686	0.00974		0.869	0.903	0.939		0.90367	0.035	0.02021
512	0.147	0.145	0.104		0.132	0.02427	0.01401		0.867	0.904	0.932		0.901	0.0326	0.01882
514	0.151	0.144	0.108		0.13433	0.02307	0.01332		0.873	0.902	0.934		0.903	0.03051	0.01762
516	0.137	0.131	0.081		0.11633	0.03075	0.01775		0.874	0.905	0.934		0.90433	0.03001	0.01732
518	0.146	0.128	0.108		0.12733	0.01901	0.01097		0.874	0.906	0.938		0.906	0.032	0.01848
520	0.149	0.126	0.088		0.121	0.03081	0.01779		0.876	0.906	0.932		0.90467	0.02802	0.01618
522	0.146	0.132	0.098		0.12533	0.02468	0.01425		0.877	0.907	0.942		0.90867	0.03253	0.01878
524	0.152	0.109	0.08		0.11367	0.03623	0.02092		0.878	0.907	0.938		0.90767	0.03001	0.01732
526	0.133	0.128	0.103		0.12133	0.01607	0.00928		0.876	0.912	0.94		0.90933	0.03208	0.01852
528	0.136	0.135	0.087		0.11933	0.02801	0.01617		0.882	0.916	0.948		0.91533	0.03301	0.01906
530	0.125	0.131	0.096		0.11733	0.01872	0.01081		0.884	0.913	0.948		0.915	0.03205	0.0185
532	0.134	0.124	0.098		0.11867	0.01858	0.01073		0.886	0.919	0.945		0.91667	0.02957	0.01707
534	0.155	0.158	0.109		0.14067	0.02747	0.01586		0.887	0.922	0.952		0.92033	0.03253	0.01878
536	0.152	0.131	0.1		0.12767	0.02616	0.0151		0.888	0.921	0.948		0.919	0.03005	0.01735
538	0.138	0.121	0.099		0.11933	0.01955	0.01129		0.893	0.92	0.95		0.921	0.02851	0.01646
540	0.142	0.138	0.092		0.124	0.02778	0.01604		0.889	0.923	0.95		0.92067	0.03057	0.01765
542	0.137	0.125	0.087		0.11633	0.0261	0.01507		0.887	0.93	0.955		0.924	0.03439	0.01986
544	0.152	0.129	0.077		0.11933	0.03842	0.02218		0.89	0.925	0.955		0.92333	0.03253	0.01878
546	0.14	0.115	0.098		0.11767	0.02113	0.0122		0.895	0.927	0.958		0.92667	0.0315	0.01819
548	0.15	0.134	0.097		0.127	0.02718	0.0157		0.901	0.931	0.962		0.93133	0.0305	0.01761
550	0.129	0.131	0.097		0.119	0.01908	0.01102		0.896	0.93	0.966		0.93067	0.035	0.02021
552	0.13	0.112	0.099		0.11367	0.01557	0.00899		0.904	0.928	0.964		0.932	0.0302	0.01744
554	0.141	0.149	0.095		0.12833	0.02914	0.01683		0.899	0.935	0.968		0.934	0.03451	0.01992
556	0.132	0.132	0.086		0.11667	0.02656	0.01533		0.897	0.935	0.964		0.932	0.0336	0.0194
558	0.128	0.135	0.072		0.11167	0.03453	0.01994		0.903	0.933	0.967		0.93433	0.03202	0.01849
560	0.138	0.119	0.092		0.11633	0.02312	0.01335		0.905	0.939	0.968		0.93733	0.03153	0.01821
562	0.129	0.12	0.088		0.11233	0.02155	0.01244		0.906	0.936	0.969		0.937	0.03151	0.01819
564	0.123	0.131	0.073		0.109	0.03143	0.01815		0.906	0.945	0.964		0.93833	0.02957	0.01707
566	0.128	0.132	0.097		0.119	0.01916	0.01106		0.906	0.941	0.975		0.94067	0.0345	0.01992
568	0.126	0.146	0.071		0.11433	0.03884	0.02242		0.901	0.94	0.977		0.93933	0.038	0.02194
570	0.138	0.132	0.104		0.12467	0.01815	0.01048		0.907	0.941	0.971		0.93967	0.03202	0.01849
572	0.136	0.135	0.093		0.12133	0.02454	0.01417		0.907	0.945	0.979		0.94367	0.03602	0.0208
574	0.139	0.126	0.076		0.11367	0.03326	0.0192		0.912	0.941	0.979		0.944	0.0336	0.0194
576	0.134	0.14	0.092		0.122	0.02615	0.0151		0.914	0.952	0.977		0.94767	0.03172	0.01832
578	0.119	0.132	0.109		0.12	0.01153	0.00666		0.914	0.947	0.985		0.94867	0.03553	0.02051
580	0.138	0.109	0.089		0.112	0.02464	0.01422		0.915	0.954	0.984		0.951	0.0346	0.01997
582	0.114	0.121	0.073		0.10267	0.02593	0.01497		0.917	0.951	0.99		0.95267	0.03653	0.02109
584	0.122	0.117	0.088		0.109	0.01836	0.0106		0.917	0.952	0.99		0.953	0.03651	0.02108
586	0.123	0.124	0.077		0.108	0.02685	0.0155		0.921	0.946	0.987		0.95133	0.03332	0.01924
588	0.116	0.114	0.093		0.10767	0.01274	0.00736		0.915	0.956	0.984		0.95167	0.0347	0.02004
590	0.125	0.139	0.09		0.118	0.02524	0.01457		0.921	0.954	0.988		0.95433	0.0335	0.01934
592	0.14	0.112	0.082		0.11133	0.02901	0.01675		0.921	0.955	0.989		0.955	0.034	0.01963
594	0.127	0.118	0.087		0.11067	0.02098	0.01212		0.929	0.961	0.993		0.961	0.032	0.01848
596	0.13	0.134	0.082		0.11533	0.02894	0.01671		0.924	0.965	0.988		0.959	0.03242	0.01872
598	0.117	0.113	0.075		0.10167	0.02318	0.01338		0.923	0.962	0.997		0.96067	0.03702	0.02137
600	0.125	0.127	0.082		0.11133	0.02542	0.01468		0.925	0.96	1		0.96167	0.03753	0.02167
602	0.115	0.122	0.081		0.106	0.02193	0.01266		0.926	0.967	0.995		0.96267	0.0347	0.02004
604	0.121	0.117	0.091		0.10967	0.01629	0.0094		0.927	0.967	0.997		0.96367	0.03512	0.02028
606	0.126	0.104	0.079		0.103	0.02352	0.01358		0.935	0.966	0.996		0.96567	0.0305	0.01761
608	0.122	0.097	0.09		0.103	0.01682	0.00971		0.935	0.966	1.002		0.96767	0.03353	0.01936
610	0.114	0.115	0.077		0.102	0.02166	0.0125		0.935	0.968	0.999		0.96733	0.03201	0.01848
612	0.122	0.111	0.106		0.113	0.00819	0.00473		0.935	0.973	1.002		0.97	0.0336	0.0194
614	0.117	0.111	0.072		0.1	0.02443	0.01411		0.938	0.972	1.011		0.97367	0.03653	0.02109
616	0.114	0.108	0.08		0.10067	0.01815	0.01048		0.938	0.971	1.008		0.97233	0.03502	0.02022
618	0.115	0.117	0.075		0.10233	0.02369	0.01368		0.94	0.976	1		0.972	0.0302	0.01744
620	0.124	0.126	0.086		0.112	0.02254	0.01301		0.936	0.97	1.009		0.97167	0.03653	0.02109
622	0.107	0.102	0.076		0.095	0.01664	0.00961		0.941	0.974	1.008		0.97433	0.0335	0.01934
624	0.117	0.108	0.07		0.09833	0.02495	0.0144		0.942	0.977	1.015		0.978	0.03651	0.02108
626	0.113	0.114	0.091		0.106	0.013	0.00751		0.943	0.973	1.014		0.97667	0.03564	0.02058
628	0.099	0.111	0.077		0.09567	0.01724	0.00996		0.945	0.976	1.016		0.979	0.03559	0.02055
630	0.121	0.12	0.075		0.10533	0.02627	0.01517		0.95	0.979	1.013		0.98067	0.03153	0.01821
632	0.119	0.102	0.071		0.09733	0.02434	0.01405		0.949	0.977	1.011		0.979	0.03105	0.01793
634	0.11	0.135	0.077		0.10733	0.02909	0.0168		0.945	0.983	1.022		0.98333	0.0385	0.02223
636	0.112	0.112	0.079		0.101	0.01905	0.011		0.95	0.983	1.01		0.981	0.03005	0.01735
638	0.116	0.1	0.074		0.09667	0.0212	0.01224		0.95	0.987	1.024		0.987	0.037	0.02136
640	0.129	0.119	0.074		0.10733	0.0293	0.01691		0.955	0.986	1.023		0.988	0.03404	0.01966
642	0.12	0.11	0.085		0.105	0.01803	0.01041		0.952	0.981	1.016		0.983	0.03205	0.0185
644	0.103	0.113	0.081		0.099	0.01637	0.00945		0.958	0.988	1.022		0.98933	0.03202	0.01849
646	0.116	0.105	0.073		0.098	0.02234	0.0129		0.954	0.984	1.015		0.98433	0.0305	0.01761
648	0.122	0.115	0.08		0.10567	0.0225	0.01299		0.956	0.99	1.024		0.99	0.034	0.01963
650	0.113	0.121	0.083		0.10567	0.02003	0.01157		0.956	0.991	1.023		0.99	0.03351	0.01935
652	0.103	0.119	0.062		0.09467	0.0294	0.01697		0.961	0.985	1.026		0.99067	0.03287	0.01898
654	0.103	0.095	0.063		0.087	0.02117	0.01222		0.955	0.992	1.031		0.99267	0.038	0.02194
656	0.098	0.118	0.063		0.093	0.02784	0.01607		0.957	0.994	1.029		0.99333	0.036	0.02079
658	0.099	0.112	0.092		0.101	0.01015	0.00586		0.96	0.991	1.032		0.99433	0.03612	0.02085
660	0.126	0.111	0.072		0.103	0.02787	0.01609		0.966	0.996	1.033		0.99833	0.03356	0.01938
662	0.126	0.119	0.073		0.106	0.02879	0.01662		0.963	0.998	1.032		0.99767	0.0345	0.01992
664	0.109	0.098	0.083		0.09667	0.01305	0.00754		0.964	0.997	1.033		0.998	0.03451	0.01992
666	0.108	0.119	0.073		0.1	0.02402	0.01387		0.966	1.001	1.035		1.00067	0.0345	0.01992
668	0.101	0.098	0.05		0.083	0.02862	0.01652		0.959	0.997	1.038		0.998	0.03951	0.02281
670	0.114	0.087	0.052		0.08433	0.03109	0.01795		0.967	0.993	1.04		1	0.037	0.02136
672	0.111	0.105	0.068		0.09467	0.02329	0.01345		0.964	0.998	1.036		0.99933	0.03602	0.0208
674	0.113	0.098	0.065		0.092	0.02456	0.01418		0.96	1.004	1.032		0.99867	0.0363	0.02095
676	0.112	0.106	0.062		0.09333	0.0273	0.01576		0.964	1.003	1.038		1.00167	0.03702	0.02137
678	0.101	0.093	0.077		0.09033	0.01222	0.00706		0.97	1.004	1.043		1.00567	0.03653	0.02109
680	0.108	0.11	0.069		0.09567	0.02312	0.01335		0.966	1.005	1.046		1.00567	0.04	0.0231
682	0.09	0.102	0.073		0.08833	0.01457	0.00841		0.968	1.005	1.046		1.00633	0.03902	0.02253
684	0.103	0.092	0.07		0.08833	0.0168	0.0097		0.976	1.005	1.045		1.00867	0.03465	0.02
686	0.094	0.112	0.066		0.09067	0.02318	0.01338		0.971	1.008	1.043		1.00733	0.036	0.02079
688	0.103	0.115	0.058		0.092	0.03005	0.01735		0.974	1.017	1.045		1.012	0.03576	0.02065
690	0.115	0.101	0.068		0.09467	0.02413	0.01393		0.975	1.006	1.043		1.008	0.03404	0.01966
692	0.12	0.084	0.075		0.093	0.02381	0.01375		0.977	1.007	1.053		1.01233	0.03828	0.0221
694	0.099	0.1	0.065		0.088	0.01992	0.0115		0.982	1.005	1.046		1.011	0.03242	0.01872
696	0.092	0.107	0.072		0.09033	0.01756	0.01014		0.975	1.016	1.047		1.01267	0.03612	0.02085
698	0.097	0.114	0.054		0.08833	0.03092	0.01785		0.988	1.016	1.055		1.01967	0.03365	0.01943
700	0.12	0.096	0.063		0.093	0.02862	0.01652		0.983	1.013	1.051		1.01567	0.03408	0.01968
702	0.116	0.088	0.059		0.08767	0.0285	0.01646		0.979	1.018	1.053		1.01667	0.03702	0.02137
704	0.095	0.106	0.086		0.09567	0.01002	0.00578		0.984	1.017	1.055		1.01867	0.03553	0.02051
706	0.096	0.104	0.053		0.08433	0.02743	0.01584		0.981	1.017	1.053		1.017	0.036	0.02078
708	0.097	0.096	0.061		0.08467	0.0205	0.01184		0.985	1.02	1.057		1.02067	0.036	0.02079
710	0.121	0.107	0.08		0.10267	0.02084	0.01203		0.986	1.018	1.058		1.02067	0.03607	0.02083
712	0.091	0.094	0.086		0.09033	0.00404	0.00233		0.987	1.019	1.053		1.01967	0.03301	0.01906
714	0.122	0.101	0.064		0.09567	0.02937	0.01695		0.986	1.024	1.066		1.02533	0.04002	0.0231
716	0.093	0.092	0.067		0.084	0.01473	0.0085		0.985	1.02	1.062		1.02233	0.03855	0.02226
718	0.106	0.098	0.053		0.08567	0.02857	0.0165		0.989	1.03	1.061		1.02667	0.03612	0.02085
720	0.102	0.111	0.04		0.08433	0.03866	0.02232		0.991	1.023	1.07		1.028	0.03974	0.02294
722	0.121	0.088	0.064		0.091	0.02862	0.01652		0.992	1.027	1.064		1.02767	0.036	0.02079
724	0.099	0.097	0.056		0.084	0.02427	0.01401		0.986	1.028	1.06		1.02467	0.03711	0.02143
726	0.088	0.092	0.048		0.076	0.02433	0.01405		0.994	1.025	1.066		1.02833	0.03612	0.02085
728	0.091	0.1	0.059		0.08333	0.02155	0.01244		0.988	1.028	1.064		1.02667	0.03802	0.02195
730	0.118	0.093	0.073		0.09467	0.02255	0.01302		0.995	1.032	1.069		1.032	0.037	0.02136
732	0.109	0.099	0.056		0.088	0.02816	0.01626		0.992	1.033	1.064		1.02967	0.03612	0.02085
734	0.102	0.096	0.05		0.08267	0.02845	0.01642		0.996	1.033	1.063		1.03067	0.03356	0.01938
736	0.103	0.106	0.058		0.089	0.02689	0.01552		1.001	1.033	1.078		1.03733	0.03868	0.02233
738	0.109	0.104	0.057		0.09	0.02869	0.01656		0.997	1.031	1.07		1.03267	0.03653	0.02109
740	0.103	0.09	0.06		0.08433	0.02205	0.01273		0.998	1.032	1.076		1.03533	0.03911	0.02258
742	0.093	0.095	0.063		0.08367	0.01793	0.01035		0.994	1.033	1.071		1.03267	0.0385	0.02223
744	0.104	0.097	0.049		0.08333	0.02994	0.01729		1	1.033	1.07		1.03433	0.03502	0.02022
746	0.099	0.089	0.041		0.07633	0.03101	0.0179		0.996	1.028	1.08		1.03467	0.04239	0.02448
748	0.102	0.099	0.052		0.08433	0.02804	0.01619		0.998	1.04	1.072		1.03667	0.03711	0.02143
750	0.113	0.077	0.054		0.08133	0.02974	0.01717		1.008	1.037	1.07		1.03833	0.03102	0.01791
752	0.09	0.106	0.065		0.087	0.02066	0.01193		1	1.045	1.074		1.03967	0.03729	0.02153
754	0.087	0.116	0.048		0.08367	0.03412	0.0197		1.005	1.045	1.079		1.043	0.03704	0.02139
756	0.108	0.118	0.048		0.09133	0.03786	0.02186		1.005	1.048	1.08		1.04433	0.03763	0.02173
758	0.09	0.091	0.055		0.07867	0.0205	0.01184		1.006	1.035	1.077		1.03933	0.0357	0.02061
760	0.103	0.095	0.042		0.08	0.03315	0.01914		1.013	1.044	1.088		1.04833	0.03769	0.02176
762	0.094	0.083	0.061		0.07933	0.0168	0.0097		1.005	1.048	1.084		1.04567	0.03955	0.02284
764	0.108	0.077	0.058		0.081	0.02524	0.01457		1.011	1.044	1.085		1.04667	0.03707	0.0214
766	0.099	0.075	0.054		0.076	0.02252	0.013		1.006	1.041	1.083		1.04333	0.03855	0.02226
768	0.095	0.09	0.06		0.08167	0.01893	0.01093		1.007	1.043	1.083		1.04433	0.03802	0.02195
770	0.099	0.08	0.05		0.07633	0.0247	0.01426		1.01	1.038	1.081		1.043	0.03576	0.02065
772	0.095	0.102	0.043		0.08	0.03223	0.01861		1.013	1.052	1.086		1.05033	0.03653	0.02109
774	0.092	0.085	0.047		0.07467	0.02421	0.01398		1.012	1.049	1.086		1.049	0.037	0.02136
776	0.086	0.083	0.039		0.06933	0.02631	0.01519		1.017	1.044	1.087		1.04933	0.0353	0.02038
778	0.098	0.098	0.057		0.08433	0.02367	0.01367		1.013	1.053	1.093		1.053	0.04	0.02309
780	0.082	0.086	0.046		0.07133	0.02203	0.01272		1.013	1.054	1.097		1.05467	0.042	0.02425
782	0.084	0.087	0.035		0.06867	0.02919	0.01686		1.02	1.046	1.091		1.05233	0.03592	0.02074
784	0.083	0.081	0.058		0.074	0.01389	0.00802		1.011	1.051	1.083		1.04833	0.03607	0.02083
786	0.089	0.084	0.054		0.07567	0.01893	0.01093		1.008	1.045	1.089		1.04733	0.04055	0.02341
788	0.085	0.083	0.043		0.07033	0.02369	0.01368		1.018	1.05	1.095		1.05433	0.03868	0.02233
790	0.097	0.085	0.046		0.076	0.02666	0.01539		1.017	1.048	1.099		1.05467	0.0414	0.0239
792	0.097	0.08	0.048		0.075	0.02488	0.01436		1.016	1.052	1.092		1.05333	0.03802	0.02195
794	0.091	0.07	0.052		0.071	0.01952	0.01127		1.02	1.054	1.1		1.058	0.04015	0.02318
796	0.095	0.087	0.031		0.071	0.03487	0.02013		1.026	1.052	1.1		1.05933	0.03754	0.02167
798	0.077	0.082	0.047		0.06867	0.01893	0.01093		1.019	1.057	1.094		1.05667	0.0375	0.02165
800	0.07	0.085	0.041		0.06533	0.02237	0.01291		1.021	1.056	1.098		1.05833	0.03855	0.02226
802	0.081	0.072	0.043		0.06533	0.01986	0.01146		1.018	1.053	1.111		1.06067	0.04697	0.02712
804	0.083	0.085	0.048		0.072	0.02081	0.01201		1.019	1.065	1.099		1.061	0.04015	0.02318
806	0.091	0.076	0.046		0.071	0.02291	0.01323		1.025	1.062	1.104		1.06367	0.03953	0.02282
808	0.086	0.08	0.041		0.069	0.02443	0.01411		1.027	1.06	1.101		1.06267	0.03707	0.0214
810	0.09	0.095	0.042		0.07567	0.02926	0.0169		1.021	1.063	1.104		1.06267	0.0415	0.02396
812	0.092	0.078	0.047		0.07233	0.02303	0.0133		1.034	1.061	1.101		1.06533	0.03371	0.01946
814	0.092	0.076	0.048		0.072	0.02227	0.01286		1.027	1.06	1.106		1.06433	0.03968	0.02291
816	0.083	0.088	0.036		0.069	0.02869	0.01656		1.027	1.059	1.101		1.06233	0.03711	0.02143
818	0.073	0.073	0.057		0.06767	0.00924	0.00533		1.027	1.06	1.11		1.06567	0.04179	0.02413
820	0.085	0.074	0.045		0.068	0.02066	0.01193		1.032	1.056	1.1		1.06267	0.03449	0.01991
822	0.097	0.091	0.034		0.074	0.03477	0.02007		1.032	1.06	1.116		1.06933	0.04277	0.02469
824	0.077	0.076	0.05		0.06767	0.01531	0.00884		1.031	1.063	1.112		1.06867	0.0408	0.02355
826	0.082	0.073	0.049		0.068	0.01706	0.00985		1.028	1.062	1.113		1.06767	0.04278	0.0247
828	0.086	0.091	0.053		0.07667	0.02065	0.01192		1.03	1.07	1.106		1.06867	0.03802	0.02195
830	0.081	0.077	0.041		0.06633	0.02203	0.01272		1.037	1.067	1.114		1.07267	0.03881	0.02241
832	0.107	0.071	0.042		0.07333	0.03256	0.0188		1.03	1.062	1.114		1.06867	0.04239	0.02448
834	0.092	0.086	0.038		0.072	0.0296	0.01709		1.036	1.073	1.11		1.073	0.037	0.02136
836	0.096	0.099	0.043		0.07933	0.0315	0.01819		1.036	1.066	1.115		1.07233	0.03988	0.02302
838	0.077	0.069	0.035		0.06033	0.0223	0.01288		1.034	1.069	1.106		1.06967	0.036	0.02079
840	0.079	0.087	0.045		0.07033	0.0223	0.01288		1.031	1.064	1.115		1.07	0.04232	0.02443
842	0.086	0.087	0.037		0.07	0.02858	0.0165		1.04	1.068	1.109		1.07233	0.0347	0.02004
844	0.08	0.089	0.049		0.07267	0.02098	0.01212		1.046	1.072	1.119		1.079	0.037	0.02136
846	0.073	0.077	0.041		0.06367	0.01973	0.01139		1.039	1.073	1.117		1.07633	0.03911	0.02258
848	0.091	0.086	0.041		0.07267	0.02754	0.0159		1.042	1.074	1.118		1.078	0.03816	0.02203
850	0.093	0.068	0.035		0.06533	0.02909	0.0168		1.04	1.075	1.119		1.078	0.03959	0.02285
852	0.085	0.093	0.045		0.07433	0.02572	0.01485		1.039	1.078	1.117		1.078	0.039	0.02252
854	0.091	0.093	0.047		0.077	0.026	0.01501		1.042	1.076	1.125		1.081	0.04173	0.02409
856	0.089	0.08	0.032		0.067	0.03064	0.01769		1.048	1.083	1.121		1.084	0.03651	0.02108
858	0.089	0.083	0.041		0.071	0.02615	0.0151		1.041	1.078	1.125		1.08133	0.0421	0.02431
860	0.067	0.075	0.038		0.06	0.01947	0.01124		1.047	1.076	1.12		1.081	0.03676	0.02122
862	0.085	0.073	0.038		0.06533	0.02442	0.0141		1.049	1.08	1.121		1.08333	0.03612	0.02085
864	0.09	0.074	0.035		0.06633	0.02829	0.01633		1.048	1.075	1.121		1.08133	0.03691	0.02131
866	0.083	0.078	0.027		0.06267	0.03099	0.01789		1.055	1.081	1.117		1.08433	0.03113	0.01798
868	0.09	0.074	0.041		0.06833	0.02499	0.01443		1.04	1.078	1.123		1.08033	0.04155	0.02399
870	0.083	0.076	0.023		0.06067	0.03281	0.01894		1.041	1.078	1.126		1.08167	0.04262	0.02461
872	0.089	0.08	0.033		0.06733	0.03007	0.01736		1.044	1.077	1.129		1.08333	0.04285	0.02474
874	0.068	0.075	0.032		0.05833	0.02307	0.01332		1.05	1.08	1.124		1.08467	0.03722	0.02149
876	0.088	0.07	0.032		0.06333	0.02859	0.01651		1.046	1.086	1.129		1.087	0.04151	0.02397
878	0.078	0.072	0.039		0.063	0.021	0.01212		1.05	1.08	1.129		1.08633	0.03988	0.02302
880	0.083	0.083	0.028		0.06467	0.03175	0.01833		1.045	1.085	1.121		1.08367	0.03802	0.02195
882	0.082	0.07	0.041		0.06433	0.02108	0.01217		1.05	1.079	1.129		1.086	0.03996	0.02307
884	0.073	0.079	0.038		0.06333	0.02214	0.01278		1.051	1.079	1.125		1.085	0.03736	0.02157
886	0.071	0.072	0.039		0.06067	0.01877	0.01084		1.05	1.087	1.13		1.089	0.04004	0.02312
888	0.083	0.072	0.02		0.05833	0.03365	0.01943		1.048	1.089	1.132		1.08967	0.042	0.02425
890	0.087	0.089	0.041		0.07233	0.02715	0.01568		1.055	1.092	1.135		1.094	0.04004	0.02312
892	0.067	0.085	0.025		0.059	0.03079	0.01778		1.048	1.09	1.132		1.09	0.042	0.02425
894	0.074	0.077	0.039		0.06333	0.02113	0.0122		1.049	1.086	1.133		1.08933	0.0421	0.02431
896	0.062	0.068	0.036		0.05533	0.01701	0.00982		1.053	1.091	1.135		1.093	0.04104	0.02369
898	0.076	0.08	0.03		0.062	0.02778	0.01604		1.051	1.097	1.134		1.094	0.04158	0.02401
900	0.082	0.067	0.024		0.05767	0.03011	0.01738		1.053	1.096	1.129		1.09267	0.03811	0.022
902	0.078	0.057	0.032		0.05567	0.02303	0.0133		1.057	1.086	1.14		1.09433	0.04212	0.02432
904	0.077	0.094	0.038		0.06967	0.02871	0.01658		1.058	1.097	1.139		1.098	0.04051	0.02339
906	0.076	0.071	0.025		0.05733	0.02811	0.01623		1.057	1.1	1.133		1.09667	0.03811	0.022
908	0.083	0.07	0.036		0.063	0.02427	0.01401		1.056	1.094	1.138		1.096	0.04104	0.02369
910	0.098	0.068	0.039		0.06833	0.0295	0.01703		1.058	1.101	1.137		1.09867	0.03955	0.02284
912	0.069	0.073	0.03		0.05733	0.02376	0.01372		1.063	1.096	1.141		1.1	0.03915	0.02261
914	0.07	0.081	0.028		0.05967	0.02797	0.01615		1.063	1.096	1.145		1.10133	0.04126	0.02382
916	0.089	0.061	0.031		0.06033	0.02901	0.01675		1.061	1.097	1.135		1.09767	0.037	0.02136
918	0.067	0.061	0.033		0.05367	0.01815	0.01048		1.057	1.101	1.135		1.09767	0.03911	0.02258
920	0.08	0.075	0.031		0.062	0.02696	0.01557		1.058	1.101	1.141		1.1	0.04151	0.02397
922	0.075	0.051	0.015		0.047	0.0302	0.01744		1.062	1.093	1.142		1.099	0.04034	0.02329
924	0.075	0.076	0.034		0.06167	0.02397	0.01384		1.066	1.102	1.144		1.104	0.03904	0.02254
926	0.068	0.073	0.018		0.053	0.03041	0.01756		1.058	1.108	1.138		1.10133	0.04041	0.02333
928	0.083	0.074	0.021		0.05933	0.0335	0.01934		1.058	1.104	1.129		1.097	0.03601	0.02079
930	0.083	0.068	0.037		0.06267	0.02346	0.01354		1.069	1.098	1.147		1.10467	0.03943	0.02276
932	0.071	0.066	0.022		0.053	0.02696	0.01557		1.062	1.105	1.145		1.104	0.04151	0.02397
934	0.085	0.062	0.023		0.05667	0.03134	0.0181		1.058	1.105	1.138		1.10033	0.0402	0.02321
936	0.065	0.069	0.032		0.05533	0.02031	0.01172		1.069	1.103	1.143		1.105	0.03704	0.02139
938	0.074	0.06	0.033		0.05567	0.02084	0.01203		1.068	1.103	1.143		1.10467	0.03753	0.02167
940	0.075	0.061	0.045		0.06033	0.01501	0.00867		1.069	1.114	1.144		1.109	0.03775	0.02179
942	0.074	0.06	0.022		0.052	0.02691	0.01553		1.062	1.099	1.146		1.10233	0.0421	0.02431
944	0.068	0.073	0.027		0.056	0.02524	0.01457		1.066	1.109	1.151		1.10867	0.0425	0.02454
946	0.081	0.069	0.034		0.06133	0.02442	0.0141		1.072	1.103	1.145		1.10667	0.03664	0.02115
948	0.074	0.063	0.032		0.05633	0.02178	0.01257		1.07	1.11	1.151		1.11033	0.0405	0.02338
950	0.077	0.062	0.033		0.05733	0.02237	0.01291		1.07	1.112	1.15		1.11067	0.04002	0.0231
952	0.064	0.068	0.018		0.05	0.02778	0.01604		1.075	1.102	1.153		1.11	0.03961	0.02287
954	0.066	0.053	0.028		0.049	0.01931	0.01115		1.067	1.104	1.148		1.10633	0.04055	0.02341
956	0.062	0.07	0.024		0.052	0.02458	0.01419		1.07	1.115	1.151		1.112	0.04058	0.02343
958	0.074	0.062	0.023		0.053	0.02666	0.01539		1.07	1.109	1.156		1.11167	0.04306	0.02486
960	0.073	0.057	0.033		0.05433	0.02013	0.01162		1.077	1.119	1.157		1.11767	0.04002	0.0231
962	0.068	0.06	0.013		0.047	0.02972	0.01716		1.076	1.107	1.16		1.11433	0.04248	0.02452
964	0.058	0.07	0.02		0.04933	0.0261	0.01507		1.082	1.104	1.154		1.11333	0.0369	0.0213
966	0.065	0.056	0.021		0.04733	0.02325	0.01342		1.076	1.112	1.157		1.115	0.04058	0.02343
968	0.058	0.063	0.022		0.04767	0.02237	0.01291		1.072	1.12	1.162		1.118	0.04503	0.026
970	0.06	0.064	0.012		0.04533	0.02894	0.01671		1.076	1.111	1.158		1.115	0.04115	0.02376
972	0.072	0.046	0.018		0.04533	0.02701	0.01559		1.075	1.118	1.157		1.11667	0.04102	0.02368
974	0.065	0.068	0.037		0.05667	0.0171	0.00987		1.075	1.118	1.154		1.11567	0.03955	0.02284
976	0.068	0.056	0.02		0.048	0.02498	0.01442		1.082	1.109	1.157		1.116	0.03799	0.02193
978	0.066	0.066	0.018		0.05	0.02771	0.016		1.084	1.114	1.158		1.11867	0.03722	0.02149
980	0.068	0.057	0.022		0.049	0.02402	0.01387		1.074	1.115	1.148		1.11233	0.03707	0.0214
982	0.066	0.062	0.011		0.04633	0.03066	0.0177		1.079	1.114	1.163		1.11867	0.04219	0.02436
984	0.067	0.066	0.018		0.05033	0.02801	0.01617		1.086	1.126	1.157		1.123	0.03559	0.02055
986	0.069	0.052	0.008		0.043	0.03148	0.01818		1.078	1.117	1.156		1.117	0.039	0.02252
988	0.073	0.06	0.009		0.04733	0.03383	0.01953		1.071	1.111	1.16		1.114	0.04458	0.02574
990	0.078	0.05	0.01		0.046	0.03418	0.01973		1.082	1.115	1.166		1.121	0.04232	0.02443
992	0.071	0.08	0.025		0.05867	0.0295	0.01703		1.08	1.114	1.159		1.11767	0.03963	0.02288
994	0.06	0.059	0.013		0.044	0.02685	0.0155		1.082	1.115	1.15		1.11567	0.034	0.01963
996	0.061	0.066	0.022		0.04967	0.02409	0.01391		1.083	1.116	1.162		1.12033	0.03968	0.02291
998	0.073	0.065	0.027		0.055	0.02458	0.01419		1.092	1.128	1.158		1.126	0.03305	0.01908
1000	0.075	0.06	0.021		0.052	0.02787	0.01609		1.086	1.12	1.166		1.124	0.04015	0.02318
1002	0.073	0.059	0.01		0.04733	0.03308	0.0191		1.085	1.115	1.165		1.12167	0.04041	0.02333
1004	0.053	0.057	0.007		0.039	0.02778	0.01604		1.087	1.112	1.166		1.12167	0.04038	0.02331
1006	0.068	0.054	0.016		0.046	0.02691	0.01553		1.084	1.118	1.164		1.122	0.04015	0.02318
1008	0.08	0.054	0.022		0.052	0.02905	0.01677		1.079	1.122	1.169		1.12333	0.04501	0.02599
1010	0.064	0.049	0.017		0.04333	0.02401	0.01386		1.088	1.121	1.161		1.12333	0.03656	0.02111
1012	0.069	0.071	0.001		0.047	0.03985	0.02301		1.096	1.123	1.159		1.126	0.03161	0.01825
1014	0.063	0.059	0.019		0.047	0.02433	0.01405		1.085	1.121	1.169		1.125	0.04214	0.02433
1016	0.053	0.067	0.015		0.045	0.02691	0.01553		1.091	1.129	1.164		1.128	0.03651	0.02108
1018	0.063	0.065	0.011		0.04633	0.03062	0.01768		1.092	1.123	1.168		1.12767	0.03821	0.02206
1020	0.065	0.069	0.025		0.053	0.02433	0.01405		1.087	1.125	1.163		1.125	0.038	0.02194
1022	0.063	0.066	0.02		0.04967	0.02574	0.01486		1.094	1.124	1.17		1.12933	0.03828	0.0221
1024	0.07	0.052	0.021		0.04767	0.02479	0.01431		1.094	1.133	1.179		1.13533	0.04255	0.02457
1026	0.068	0.061	0.016		0.04833	0.02822	0.01629		1.095	1.123	1.165		1.12767	0.03523	0.02034
1028	0.066	0.073	0.016		0.05167	0.03109	0.01795		1.089	1.121	1.175		1.12833	0.04347	0.0251
1030	0.068	0.066	0.015		0.04967	0.03004	0.01734		1.095	1.135	1.174		1.13467	0.0395	0.02281
1032	0.062	0.06	0.023		0.04833	0.02196	0.01268		1.099	1.116	1.17		1.12833	0.03707	0.0214
1034	0.078	0.048	0.021		0.049	0.02851	0.01646		1.087	1.131	1.181		1.133	0.04703	0.02715
1036	0.061	0.062	0.017		0.04667	0.0257	0.01484		1.092	1.128	1.171		1.13033	0.03955	0.02284
1038	0.059	0.053	0.001		0.03767	0.0319	0.01841		1.097	1.126	1.176		1.133	0.03996	0.02307
1040	0.075	0.064	-0.003		0.04533	0.04222	0.02437		1.098	1.125	1.182		1.135	0.04288	0.02476
1042	0.059	0.041	0.02		0.04	0.01952	0.01127		1.089	1.133	1.181		1.13433	0.04601	0.02657
1044	0.061	0.064	0.029		0.05133	0.0194	0.0112		1.094	1.136	1.171		1.13367	0.03855	0.02226
1046	0.06	0.057	0.024		0.047	0.01997	0.01153		1.089	1.126	1.177		1.13067	0.04419	0.02551
1048	0.063	0.067	0.029		0.053	0.02088	0.01206		1.09	1.133	1.184		1.13567	0.04706	0.02717
1050	0.057	0.054	0.005		0.03867	0.02919	0.01686		1.097	1.126	1.174		1.13233	0.03889	0.02245
1052	0.064	0.048	0.025		0.04567	0.0196	0.01132		1.1	1.129	1.174		1.13433	0.03729	0.02153
1054	0.066	0.078	0.015		0.053	0.03345	0.01931		1.094	1.131	1.175		1.13333	0.04055	0.02341
1056	0.061	0.055	0.028		0.048	0.01758	0.01015		1.094	1.128	1.176		1.13267	0.0412	0.02379
1058	0.08	0.032	0.017		0.043	0.03291	0.019		1.102	1.123	1.177		1.134	0.03869	0.02234
1060	0.052	0.056	0.011		0.03967	0.02491	0.01438		1.102	1.133	1.175		1.13667	0.03664	0.02115
1062	0.06	0.07	0.014		0.048	0.02987	0.01724		1.103	1.134	1.175		1.13733	0.03612	0.02085
1064	0.058	0.045	0.014		0.039	0.02261	0.01305		1.102	1.143	1.177		1.14067	0.03755	0.02168
1066	0.062	0.042	0.019		0.041	0.02152	0.01242		1.105	1.134	1.175		1.138	0.03517	0.02031
1068	0.055	0.064	0.012		0.04367	0.02779	0.01605		1.094	1.14	1.178		1.13733	0.04206	0.02429
1070	0.058	0.044	0.007		0.03633	0.02635	0.01521		1.104	1.136	1.183		1.141	0.03974	0.02294
1072	0.053	0.06	0.016		0.043	0.02364	0.01365		1.102	1.132	1.177		1.137	0.03775	0.02179
1074	0.055	0.061	0.002		0.03933	0.03247	0.01875		1.107	1.145	1.173		1.14167	0.03313	0.01913
1076	0.064	0.061	0.005		0.04333	0.03323	0.01919		1.102	1.137	1.181		1.14	0.03959	0.02285
1078	0.065	0.051	0.024		0.04667	0.02084	0.01203		1.106	1.136	1.18		1.14067	0.03722	0.02149
1080	0.058	0.038	0.013		0.03633	0.02255	0.01302		1.104	1.138	1.184		1.142	0.04015	0.02318
1082	0.056	0.052	0.011		0.03967	0.02491	0.01438		1.1	1.135	1.189		1.14133	0.04484	0.02589
1084	0.064	0.054	0.013		0.04367	0.02702	0.0156		1.106	1.14	1.185		1.14367	0.03963	0.02288
1086	0.073	0.061	0.016		0.05	0.03005	0.01735		1.105	1.148	1.187		1.14667	0.04102	0.02368
1088	0.058	0.061	0.006		0.04167	0.03092	0.01785		1.105	1.136	1.166		1.13567	0.0305	0.01761
1090	0.056	0.064	-0.002		0.03933	0.03602	0.0208		1.103	1.145	1.179		1.14233	0.03807	0.02198
1092	0.049	0.062	0.015		0.042	0.02427	0.01401		1.103	1.139	1.188		1.14333	0.04267	0.02463
1094	0.067	0.061	0.018		0.04867	0.02673	0.01543		1.109	1.141	1.185		1.145	0.03816	0.02203
1096	0.059	0.052	0.008		0.03967	0.02765	0.01596		1.111	1.143	1.184		1.146	0.03659	0.02113
1098	0.049	0.038	-0.007		0.02667	0.02967	0.01713		1.109	1.147	1.188		1.148	0.03951	0.02281
1100	0.056	0.068	0.011		0.045	0.03005	0.01735		1.105	1.144	1.182		1.14367	0.0385	0.02223
1102	0.053	0.058	0.012		0.041	0.02524	0.01457		1.11	1.145	1.197		1.15067	0.04378	0.02527
1104	0.08	0.048	0.012		0.04667	0.03402	0.01964		1.11	1.135	1.181		1.142	0.03601	0.02079
1106	0.054	0.062	0.015		0.04367	0.02515	0.01452		1.113	1.138	1.19		1.147	0.03928	0.02268
1108	0.057	0.048	-0.003		0.034	0.03236	0.01868		1.105	1.141	1.192		1.146	0.04371	0.02524
1110	0.053	0.051	0.01		0.038	0.02427	0.01401		1.109	1.142	1.191		1.14733	0.04126	0.02382
1112	0.058	0.057	0.002		0.039	0.03205	0.0185		1.106	1.139	1.189		1.14467	0.04179	0.02413
1114	0.051	0.054	0.008		0.03767	0.02574	0.01486		1.112	1.142	1.191		1.14833	0.03988	0.02302
1116	0.057	0.056	0.015		0.04267	0.02397	0.01384		1.11	1.148	1.194		1.15067	0.04206	0.02429
1118	0.045	0.062	0.02		0.04233	0.02113	0.0122		1.111	1.145	1.191		1.149	0.04015	0.02318
1120	0.045	0.054	0.016		0.03833	0.01986	0.01146		1.114	1.151	1.199		1.15467	0.04262	0.02461
1122	0.061	0.048	0.01		0.03967	0.0265	0.0153		1.113	1.15	1.203		1.15533	0.04524	0.02612
1124	0.053	0.054	0.004		0.037	0.02858	0.0165		1.112	1.142	1.186		1.14667	0.03722	0.02149
1126	0.059	0.058	0.032		0.04967	0.01531	0.00884		1.104	1.147	1.196		1.149	0.04603	0.02658
1128	0.057	0.052	0.006		0.03833	0.02811	0.01623		1.108	1.161	1.208		1.159	0.05003	0.02888
1130	0.061	0.045	0.014		0.04	0.0239	0.0138		1.11	1.155	1.194		1.153	0.04204	0.02427
1132	0.055	0.042	0.022		0.03967	0.01662	0.0096		1.113	1.145	1.2		1.15267	0.044	0.02541
1134	0.071	0.048	0.001		0.04	0.03568	0.0206		1.117	1.146	1.19		1.151	0.03676	0.02122
1136	0.049	0.052	0.012		0.03767	0.02228	0.01286		1.111	1.144	1.198		1.151	0.04392	0.02536
1138	0.054	0.059	0.004		0.039	0.03041	0.01756		1.11	1.164	1.196		1.15667	0.04347	0.0251
1140	0.044	0.072	0.003		0.03967	0.0347	0.02004		1.116	1.148	1.205		1.15633	0.04508	0.02603
1142	0.045	0.05	0.006		0.03367	0.02409	0.01391		1.11	1.148	1.199		1.15233	0.04466	0.02578
1144	0.045	0.058	0.008		0.037	0.02594	0.01498		1.114	1.149	1.203		1.15533	0.04484	0.02589
1146	0.055	0.047	0.014		0.03867	0.02173	0.01255		1.12	1.152	1.195		1.15567	0.03763	0.02173
1148	0.05	0.061	0		0.037	0.03251	0.01877		1.12	1.156	1.202		1.15933	0.0411	0.02373
1150	0.049	0.039	0.004		0.03067	0.02363	0.01364		1.123	1.156	1.195		1.158	0.03604	0.02081
1152	0.061	0.045	0.005		0.037	0.02884	0.01665		1.121	1.15	1.205		1.15867	0.04267	0.02463
1154	0.052	0.052	0.004		0.036	0.02771	0.016		1.118	1.165	1.205		1.16267	0.04355	0.02514
1156	0.057	0.066	-0.013		0.03667	0.04325	0.02497		1.119	1.15	1.197		1.15533	0.03927	0.02267
1158	0.056	0.044	0.007		0.03567	0.02554	0.01475		1.122	1.146	1.189		1.15233	0.03395	0.0196
1160	0.041	0.05	0.015		0.03533	0.01818	0.01049		1.12	1.153	1.206		1.15967	0.04339	0.02505
1162	0.065	0.051	0.013		0.043	0.02691	0.01553		1.122	1.154	1.204		1.16	0.04133	0.02386
1164	0.051	0.038	0		0.02967	0.0265	0.0153		1.132	1.148	1.202		1.16067	0.03668	0.02118
1166	0.046	0.045	0.009		0.03333	0.02108	0.01217		1.124	1.153	1.217		1.16467	0.04759	0.02747
1168	0.051	0.036	-0.001		0.02867	0.02676	0.01545		1.124	1.156	1.192		1.15733	0.03402	0.01964
1170	0.049	0.038	-0.002		0.02833	0.02684	0.0155		1.125	1.148	1.204		1.159	0.04063	0.02346
1172	0.044	0.044	-0.009		0.02633	0.0306	0.01767		1.12	1.148	1.196		1.15467	0.03844	0.02219
1174	0.061	0.047	-0.006		0.034	0.03534	0.0204		1.122	1.166	1.196		1.16133	0.03722	0.02149
1176	0.044	0.048	0.022		0.038	0.014	0.00808		1.119	1.147	1.205		1.157	0.04386	0.02532
1178	0.062	0.052	-0.001		0.03767	0.03386	0.01955		1.123	1.155	1.199		1.159	0.03816	0.02203
1180	0.05	0.029	-0.009		0.02333	0.02991	0.01727		1.13	1.16	1.218		1.16933	0.04474	0.02583
1182	0.057	0.041	0.009		0.03567	0.02444	0.01411		1.121	1.167	1.211		1.16633	0.045	0.02598
1184	0.064	0.048	0.007		0.03967	0.0294	0.01697		1.14	1.159	1.212		1.17033	0.03731	0.02154
1186	0.052	0.039	0.01		0.03367	0.0215	0.01241		1.129	1.153	1.205		1.16233	0.03885	0.02243
1188	0.04	0.047	0.005		0.03067	0.0225	0.01299		1.124	1.167	1.203		1.16467	0.03955	0.02284
1190	0.062	0.056	0.006		0.04133	0.03075	0.01775		1.136	1.162	1.205		1.16767	0.03485	0.02012
1192	0.054	0.033	0		0.029	0.02722	0.01572		1.125	1.163	1.206		1.16467	0.04053	0.0234
1194	0.051	0.047	0.006		0.03467	0.02491	0.01438		1.132	1.155	1.199		1.162	0.03404	0.01966
1196	0.041	0.043	-0.005		0.02633	0.02715	0.01568		1.128	1.155	1.2		1.161	0.03637	0.021
1198	0.054	0.034	-0.001		0.029	0.02784	0.01607		1.126	1.166	1.215		1.169	0.04458	0.02574
1200	0.041	0.059	0		0.03333	0.03024	0.01746		1.133	1.163	1.203		1.16633	0.03512	0.02028
1202	0.047	0.056	-0.005		0.03267	0.03293	0.01901		1.132	1.16	1.218		1.17	0.04386	0.02532
1204	0.049	0.034	0.017		0.03333	0.01601	0.00924		1.134	1.155	1.215		1.168	0.04204	0.02427
1206	0.058	0.044	-0.004		0.03267	0.03252	0.01877		1.135	1.162	1.213		1.17	0.03961	0.02287
1208	0.037	0.047	0.003		0.029	0.02307	0.01332		1.133	1.165	1.215		1.171	0.04133	0.02386
1210	0.047	0.036	-0.007		0.02533	0.02854	0.01648		1.13	1.159	1.207		1.16533	0.03889	0.02245
1212	0.049	0.042	-0.002		0.02967	0.02765	0.01596		1.129	1.171	1.223		1.17433	0.04709	0.02719
1214	0.054	0.043	-0.006		0.03033	0.03194	0.01844		1.138	1.166	1.212		1.172	0.03736	0.02157
1216	0.051	0.041	0.001		0.031	0.02646	0.01528		1.139	1.168	1.214		1.17367	0.03782	0.02184
1218	0.059	0.056	-0.007		0.036	0.03727	0.02152		1.137	1.162	1.215		1.17133	0.03983	0.023
1220	0.05	0.034	0.01		0.03133	0.02013	0.01162		1.135	1.161	1.222		1.17267	0.04466	0.02578
1222	0.047	0.039	-0.004		0.02733	0.02743	0.01584		1.137	1.163	1.219		1.173	0.0419	0.02419
1224	0.055	0.046	0.013		0.038	0.02211	0.01277		1.139	1.173	1.217		1.17633	0.03911	0.02258
1226	0.038	0.033	-0.013		0.01933	0.02811	0.01623		1.128	1.169	1.207		1.168	0.03951	0.02281
1228	0.047	0.045	-0.007		0.02833	0.03062	0.01768		1.137	1.167	1.213		1.17233	0.03828	0.0221
1230	0.05	0.035	0.008		0.031	0.02128	0.01229		1.127	1.162	1.221		1.17	0.04751	0.02743
1232	0.05	0.044	-0.002		0.03067	0.02845	0.01642		1.138	1.169	1.211		1.17267	0.03664	0.02115
1234	0.05	0.043	0.002		0.03167	0.02593	0.01497		1.135	1.164	1.22		1.173	0.04321	0.02495
1236	0.054	0.036	0.005		0.03167	0.02479	0.01431		1.138	1.172	1.218		1.176	0.04015	0.02318
1238	0.042	0.039	-0.003		0.026	0.02516	0.01453		1.135	1.172	1.212		1.173	0.03851	0.02223
1240	0.054	0.033	0.003		0.03	0.02563	0.0148		1.132	1.165	1.218		1.17167	0.04339	0.02505
1242	0.032	0.048	-0.003		0.02567	0.02608	0.01506		1.134	1.181	1.214		1.17633	0.0402	0.02321
1244	0.047	0.044	0		0.03033	0.02631	0.01519		1.133	1.162	1.225		1.17333	0.04704	0.02716
1246	0.038	0.044	0.003		0.02833	0.02214	0.01278		1.147	1.175	1.21		1.17733	0.03156	0.01822
1248	0.045	0.049	-0.01		0.028	0.03297	0.01904		1.133	1.178	1.21		1.17367	0.03868	0.02233
1250	0.05	0.042	-0.002		0.03	0.028	0.01617		1.137	1.173	1.217		1.17567	0.04007	0.02313
1252	0.054	0.045	-0.005		0.03133	0.03179	0.01835		1.135	1.176	1.227		1.17933	0.04609	0.02661
1254	0.047	0.037	-0.003		0.027	0.02646	0.01528		1.131	1.172	1.221		1.17467	0.04506	0.02601
1256	0.039	0.06	-0.003		0.032	0.03208	0.01852		1.136	1.181	1.23		1.18233	0.04701	0.02714
1258	0.041	0.033	-0.011		0.021	0.028	0.01617		1.138	1.178	1.221		1.179	0.04151	0.02397
1260	0.044	0.027	-0.009		0.02067	0.02706	0.01562		1.136	1.175	1.222		1.17767	0.04306	0.02486
1262	0.033	0.043	-0.005		0.02367	0.02532	0.01462		1.142	1.173	1.214		1.17633	0.03612	0.02085
1264	0.042	0.047	-0.01		0.02633	0.03156	0.01822		1.144	1.171	1.216		1.177	0.03637	0.021
1266	0.049	0.03	-0.003		0.02533	0.02631	0.01519		1.134	1.173	1.226		1.17767	0.04618	0.02666
1268	0.044	0.055	-0.007		0.03067	0.03308	0.0191		1.139	1.183	1.222		1.18133	0.04153	0.02397
1270	0.056	0.037	-0.004		0.02967	0.03066	0.0177		1.136	1.173	1.216		1.175	0.04004	0.02312
1272	0.032	0.025	-0.028		0.00967	0.03281	0.01894		1.149	1.172	1.216		1.179	0.03404	0.01966
1274	0.04	0.034	-0.019		0.01833	0.03247	0.01875		1.143	1.171	1.226		1.18	0.04223	0.02438
1276	0.042	0.037	-0.008		0.02367	0.02754	0.0159		1.145	1.17	1.223		1.17933	0.03983	0.023
1278	0.04	0.055	-0.005		0.03	0.03122	0.01803		1.148	1.175	1.23		1.18433	0.04179	0.02413
1280	0.048	0.028	-0.009		0.02233	0.02892	0.0167		1.141	1.171	1.218		1.17667	0.03881	0.02241
1282	0.052	0.042	-0.004		0.03	0.02987	0.01724		1.146	1.176	1.225		1.18233	0.03988	0.02302
1284	0.051	0.046	0.001		0.03267	0.02754	0.0159		1.145	1.177	1.22		1.18067	0.03763	0.02173
1286	0.043	0.051	-0.012		0.02733	0.0343	0.0198		1.147	1.173	1.229		1.183	0.0419	0.02419
1288	0.047	0.033	-0.019		0.02033	0.03478	0.02008		1.144	1.184	1.22		1.18267	0.03802	0.02195
1290	0.036	0.044	-0.005		0.025	0.02629	0.01518		1.14	1.184	1.229		1.18433	0.0445	0.02569
1292	0.034	0.047	0.003		0.028	0.02261	0.01305		1.142	1.184	1.224		1.18333	0.041	0.02367
1294	0.051	0.03	-0.002		0.02633	0.02669	0.01541		1.145	1.175	1.23		1.18333	0.04311	0.02489
1296	0.059	0.047	-0.009		0.03233	0.0363	0.02095		1.151	1.177	1.222		1.18333	0.03592	0.02074
1298	0.024	0.044	0.009		0.02567	0.01756	0.01014		1.145	1.179	1.234		1.186	0.04491	0.02593
1300	0.04	0.02	-0.009		0.017	0.02464	0.01422		1.144	1.18	1.225		1.183	0.04058	0.02343
1302	0.032	0.035	-0.012		0.01833	0.02631	0.01519		1.142	1.186	1.223		1.18367	0.04055	0.02341
1304	0.042	0.044	-0.002		0.028	0.026	0.01501		1.144	1.187	1.237		1.18933	0.04654	0.02687
1306	0.061	0.038	-0.01		0.02967	0.03623	0.02092		1.147	1.185	1.231		1.18767	0.04206	0.02429
1308	0.038	0.043	-0.012		0.023	0.03041	0.01756		1.15	1.186	1.217		1.18433	0.03353	0.01936
1310	0.043	0.044	-0.02		0.02233	0.03667	0.02117		1.154	1.183	1.226		1.18767	0.03623	0.02092
1312	0.04	0.021	0.002		0.021	0.019	0.01097		1.148	1.175	1.238		1.187	0.04618	0.02666
1314	0.044	0.032	-0.014		0.02067	0.03062	0.01768		1.144	1.186	1.222		1.184	0.03904	0.02254
1316	0.041	0.039	0		0.02667	0.02312	0.01335		1.144	1.18	1.224		1.18267	0.04007	0.02313
1318	0.045	0.019	-0.006		0.01933	0.0255	0.01472		1.156	1.179	1.219		1.18467	0.03188	0.01841
1320	0.041	0.041	-0.021		0.02033	0.0358	0.02067		1.152	1.187	1.226		1.18833	0.03702	0.02137
1322	0.039	0.041	0.002		0.02733	0.02196	0.01268		1.152	1.194	1.242		1.196	0.04503	0.026
1324	0.048	0.035	-0.007		0.02533	0.02875	0.0166		1.15	1.173	1.232		1.185	0.0423	0.02442
1326	0.031	0.026	-0.004		0.01767	0.01893	0.01093		1.151	1.185	1.231		1.189	0.04015	0.02318
1328	0.037	0.032	-0.007		0.02067	0.02409	0.01391		1.145	1.175	1.23		1.18333	0.04311	0.02489
1330	0.045	0.023	-0.013		0.01833	0.02928	0.0169		1.151	1.187	1.23		1.18933	0.03955	0.02284
1332	0.045	0.034	-0.008		0.02367	0.02797	0.01615		1.153	1.188	1.23		1.19033	0.03855	0.02226
1334	0.044	0.039	-0.032		0.017	0.04251	0.02454		1.148	1.179	1.232		1.18633	0.04248	0.02452
1336	0.032	0.044	-0.006		0.02333	0.0261	0.01507		1.152	1.193	1.235		1.19333	0.0415	0.02396
1338	0.041	0.044	0.004		0.02967	0.02228	0.01286		1.15	1.19	1.238		1.19267	0.04406	0.02544
1340	0.052	0.047	-0.013		0.02867	0.03617	0.02088		1.157	1.19	1.233		1.19333	0.03811	0.022
1342	0.042	0.034	-0.011		0.02167	0.02857	0.0165		1.155	1.187	1.232		1.19133	0.03868	0.02233
1344	0.036	0.031	0.004		0.02367	0.01721	0.00994		1.155	1.19	1.23		1.19167	0.03753	0.02167
1346	0.046	0.028	-0.004		0.02333	0.02532	0.01462		1.159	1.192	1.234		1.195	0.03759	0.0217
1348	0.035	0.034	0.002		0.02367	0.01877	0.01084		1.157	1.187	1.232		1.192	0.03775	0.02179
1350	0.04	0.039	-0.016		0.021	0.03205	0.0185		1.156	1.182	1.244		1.194	0.04521	0.0261
1352	0.029	0.027	-0.011		0.015	0.02254	0.01301		1.15	1.179	1.231		1.18667	0.04104	0.02369
1354	0.036	0.033	0.002		0.02367	0.01882	0.01087		1.153	1.182	1.247		1.194	0.04814	0.02779
1356	0.038	0.034	-0.02		0.01733	0.03239	0.0187		1.151	1.193	1.227		1.19033	0.03807	0.02198
1358	0.057	0.033	-0.012		0.026	0.03503	0.02022		1.162	1.188	1.232		1.194	0.03538	0.02043
1360	0.028	0.032	-0.014		0.01533	0.02548	0.01471		1.154	1.186	1.242		1.194	0.04454	0.02572
1362	0.037	0.032	-0.023		0.01533	0.03329	0.01922		1.152	1.182	1.228		1.18733	0.03828	0.0221
1364	0.037	0.028	-0.013		0.01733	0.02665	0.01539		1.156	1.184	1.237		1.19233	0.04114	0.02375
1366	0.047	0.019	-0.022		0.01467	0.0347	0.02004		1.164	1.182	1.239		1.195	0.03915	0.02261
1368	0.05	0.041	-0.005		0.02867	0.0295	0.01703		1.16	1.191	1.238		1.19633	0.03927	0.02267
1370	0.045	0.023	-0.012		0.01867	0.02875	0.0166		1.16	1.188	1.246		1.198	0.04386	0.02532
1372	0.034	0.04	-0.024		0.01667	0.03535	0.02041		1.153	1.194	1.231		1.19267	0.03902	0.02253
1374	0.032	0.059	-0.036		0.01833	0.04895	0.02826		1.16	1.191	1.241		1.19733	0.04087	0.0236
1376	0.031	0.021	0.002		0.018	0.01473	0.0085		1.153	1.19	1.239		1.194	0.04314	0.02491
1378	0.049	0.028	-0.013		0.02133	0.03153	0.01821		1.156	1.188	1.232		1.192	0.03816	0.02203
1380	0.031	0.019	-0.022		0.00933	0.02779	0.01605		1.154	1.181	1.241		1.192	0.04453	0.02571
1382	0.038	0.022	-0.005		0.01833	0.02173	0.01255		1.164	1.188	1.243		1.19833	0.0405	0.02338
1384	0.029	0.026	0.002		0.019	0.0148	0.00854		1.166	1.189	1.251		1.202	0.04397	0.02538
1386	0.046	0.039	-0.005		0.02667	0.02765	0.01596		1.162	1.188	1.243		1.19767	0.04136	0.02388
1388	0.021	0.029	-0.021		0.00967	0.02686	0.01551		1.161	1.197	1.246		1.20133	0.04267	0.02463
1390	0.042	0.024	-0.012		0.018	0.0275	0.01587		1.154	1.196	1.236		1.19533	0.041	0.02367
1392	0.043	0.029	-0.025		0.01567	0.03591	0.02073		1.164	1.195	1.233		1.19733	0.03456	0.01995
1394	0.033	0.039	-0.002		0.02333	0.02214	0.01278		1.161	1.193	1.25		1.20133	0.04508	0.02603
1396	0.033	0.026	-0.014		0.015	0.02536	0.01464		1.158	1.187	1.255		1.2	0.04979	0.02875
1398	0.037	0.037	-0.018		0.01867	0.03175	0.01833		1.159	1.192	1.249		1.2	0.04553	0.02629
1400	0.038	0.034	-0.003		0.023	0.02261	0.01305		1.161	1.205	1.254		1.20667	0.04652	0.02686
1402	0.039	0.044	-0.016		0.02233	0.03329	0.01922		1.161	1.189	1.244		1.198	0.04223	0.02438
1404	0.029	0.035	-0.018		0.01533	0.02902	0.01676		1.169	1.191	1.243		1.201	0.038	0.02194
1406	0.037	0.032	-0.015		0.018	0.02869	0.01656		1.169	1.187	1.251		1.20233	0.0431	0.02488
1408	0.036	0.018	-0.024		0.01	0.03079	0.01778		1.164	1.194	1.24		1.19933	0.03828	0.0221
1410	0.043	0.026	-0.023		0.01533	0.03427	0.01978		1.164	1.192	1.245		1.20033	0.04114	0.02375
1412	0.044	0.028	-0.015		0.019	0.03051	0.01762		1.167	1.194	1.241		1.20067	0.03745	0.02162
1414	0.041	0.026	-0.021		0.01533	0.03235	0.01868		1.159	1.203	1.238		1.2	0.03959	0.02285
1416	0.032	0.027	-0.015		0.01467	0.02581	0.0149		1.163	1.204	1.25		1.20567	0.04352	0.02513
1418	0.029	0.021	-0.012		0.01267	0.02173	0.01255		1.172	1.201	1.242		1.205	0.03517	0.02031
1420	0.024	0.029	-0.014		0.013	0.02352	0.01358		1.166	1.198	1.241		1.20167	0.03763	0.02173
1422	0.035	0.03	-0.006		0.01967	0.02237	0.01291		1.162	1.188	1.249		1.19967	0.04466	0.02578
1424	0.035	0.034	-0.014		0.01833	0.02801	0.01617		1.168	1.197	1.237		1.20067	0.03465	0.02
1426	0.042	0.035	-0.012		0.02167	0.02937	0.01695		1.169	1.2	1.244		1.20433	0.03769	0.02176
1428	0.037	0.03	-0.021		0.01533	0.03166	0.01828		1.163	1.201	1.25		1.20467	0.04362	0.02518
1430	0.036	0.021	-0.021		0.012	0.02955	0.01706		1.169	1.202	1.259		1.21	0.04553	0.02629
1432	0.023	0.024	-0.024		0.00767	0.02743	0.01584		1.165	1.195	1.234		1.198	0.0346	0.01997
1434	0.034	0.027	-0.008		0.01767	0.0225	0.01299		1.17	1.2	1.247		1.20567	0.03881	0.02241
1436	0.042	0.028	-0.023		0.01567	0.03421	0.01975		1.166	1.2	1.251		1.20567	0.04278	0.0247
1438	0.024	0.021	-0.023		0.00733	0.02631	0.01519		1.169	1.198	1.251		1.206	0.04158	0.02401
1440	0.037	0.027	-0.02		0.01467	0.03044	0.01757		1.174	1.201	1.244		1.20633	0.0353	0.02038
1442	0.039	0.022	-0.009		0.01733	0.02434	0.01405		1.167	1.199	1.247		1.20433	0.04027	0.02325
1444	0.043	0.025	-0.023		0.015	0.03412	0.0197		1.164	1.191	1.242		1.199	0.03961	0.02287
1446	0.03	0.02	-0.03		0.00667	0.03215	0.01856		1.166	1.2	1.252		1.206	0.04331	0.02501
1448	0.034	0.027	-0.021		0.01333	0.02994	0.01729		1.164	1.204	1.242		1.20333	0.039	0.02252
1450	0.047	0.02	-0.02		0.01567	0.03371	0.01946		1.174	1.198	1.254		1.20867	0.04105	0.0237
1452	0.03	0.037	-0.02		0.01567	0.03109	0.01795		1.169	1.207	1.251		1.209	0.04104	0.02369
1454	0.039	0.016	-0.01		0.015	0.02452	0.01415		1.165	1.202	1.248		1.205	0.04158	0.02401
1456	0.038	0.008	-0.021		0.00833	0.0295	0.01703		1.169	1.208	1.249		1.20867	0.04	0.0231
1458	0.038	0.03	-0.014		0.018	0.028	0.01617		1.18	1.204	1.253		1.21233	0.03721	0.02148
1460	0.017	0.026	-0.013		0.01	0.02042	0.01179		1.171	1.203	1.256		1.21	0.04293	0.02479
1462	0.043	0.03	-0.013		0.02	0.02931	0.01692		1.171	1.202	1.247		1.20667	0.03821	0.02206
1464	0.021	0.028	-0.027		0.00733	0.02994	0.01729		1.168	1.202	1.253		1.20767	0.04278	0.0247
1466	0.023	0.026	-0.015		0.01133	0.02285	0.0132		1.177	1.205	1.25		1.21067	0.03683	0.02126
1468	0.018	0.025	-0.018		0.00833	0.02307	0.01332		1.171	1.202	1.252		1.20833	0.04087	0.0236
1470	0.038	0.019	-0.013		0.01467	0.02577	0.01488		1.178	1.204	1.263		1.215	0.04355	0.02515
1472	0.039	0.043	-0.011		0.02367	0.03009	0.01737		1.172	1.211	1.253		1.212	0.04051	0.02339
1474	0.034	0.031	-0.019		0.01533	0.02977	0.01719		1.173	1.204	1.261		1.21267	0.04464	0.02577
1476	0.018	0.03	-0.025		0.00767	0.02892	0.0167		1.179	1.202	1.253		1.21133	0.03787	0.02187
1478	0.024	0.009	-0.002		0.01033	0.01305	0.00754		1.177	1.218	1.255		1.21667	0.03902	0.02253
1480	0.03	0.015	-0.012		0.011	0.02128	0.01229		1.18	1.206	1.249		1.21167	0.03485	0.02012
1482	0.031	0.013	-0.017		0.009	0.02425	0.014		1.17	1.204	1.26		1.21133	0.04545	0.02624
1484	0.029	0.017	-0.011		0.01167	0.02053	0.01185		1.178	1.2	1.259		1.21233	0.04188	0.02418
1486	0.031	0.024	-0.026		0.00967	0.03109	0.01795		1.17	1.21	1.266		1.21533	0.04822	0.02784
1488	0.038	0.022	-0.018		0.014	0.02884	0.01665		1.172	1.209	1.264		1.215	0.04629	0.02673
1490	0.02	0.025	-0.014		0.01033	0.02122	0.01225		1.176	1.203	1.257		1.212	0.04124	0.02381
1492	0.031	0.03	-0.015		0.01533	0.02627	0.01517		1.178	1.202	1.255		1.21167	0.0394	0.02275
1494	0.018	0.02	-0.023		0.005	0.02427	0.01401		1.169	1.207	1.24		1.20533	0.03553	0.02051
1496	0.031	0.009	-0.022		0.006	0.02663	0.01537		1.181	1.205	1.249		1.21167	0.03449	0.01991
1498	0.029	0.024	-0.013		0.01333	0.02294	0.01325		1.174	1.206	1.251		1.21033	0.03868	0.02233
1500	0.042	0.012	-0.031		0.00767	0.03669	0.02118		1.184	1.197	1.255		1.212	0.0378	0.02183
1502	0.035	0.03	-0.007		0.01933	0.02294	0.01325		1.177	1.205	1.262		1.21467	0.04332	0.02501
1504	0.023	0.022	-0.022		0.00767	0.0257	0.01484		1.187	1.209	1.256		1.21733	0.03525	0.02035
1506	0.028	0.03	-0.016		0.014	0.026	0.01501		1.172	1.21	1.26		1.214	0.04414	0.02548
1508	0.035	0.031	-0.025		0.01367	0.03355	0.01937		1.178	1.215	1.257		1.21667	0.03953	0.02282
1510	0.023	0.01	-0.011		0.00733	0.01716	0.00991		1.178	1.209	1.264		1.217	0.04355	0.02515
1512	0.03	0.016	-0.017		0.00967	0.02413	0.01393		1.175	1.204	1.256		1.21167	0.04104	0.02369
1514	0.039	0.009	-0.018		0.01	0.02851	0.01646		1.184	1.211	1.258		1.21767	0.03745	0.02162
1516	0.028	0.011	-0.02		0.00633	0.02434	0.01405		1.184	1.201	1.253		1.21267	0.03595	0.02076
1518	0.036	0.02	-0.023		0.011	0.03051	0.01762		1.184	1.21	1.262		1.21867	0.03972	0.02293
1520	0.027	0.014	-0.033		0.00267	0.03156	0.01822		1.176	1.212	1.271		1.21967	0.04796	0.02769
1522	0.026	0.019	-0.01		0.01167	0.01909	0.01102		1.183	1.215	1.272		1.22333	0.04508	0.02603
1524	0.031	0.038	-0.016		0.01767	0.02937	0.01695		1.177	1.221	1.263		1.22033	0.043	0.02483
1526	0.033	0.009	-0.037		0.00167	0.03557	0.02054		1.185	1.205	1.26		1.21667	0.03884	0.02242
1528	0.027	0.022	-0.014		0.01167	0.02237	0.01291		1.183	1.211	1.261		1.21833	0.03951	0.02281
1530	0.029	0.019	-0.022		0.00867	0.02702	0.0156		1.189	1.201	1.254		1.21467	0.03459	0.01997
1532	0.026	0.034	-0.023		0.01233	0.03086	0.01782		1.176	1.211	1.266		1.21767	0.04537	0.02619
1534	0.026	0.024	-0.023		0.009	0.02773	0.01601		1.186	1.202	1.26		1.216	0.03894	0.02248
1536	0.028	0.029	-0.025		0.01067	0.03089	0.01784		1.183	1.211	1.253		1.21567	0.03523	0.02034
1538	0.021	0.021	-0.01		0.01067	0.0179	0.01033		1.18	1.201	1.259		1.21333	0.04092	0.02362
1540	0.011	0.014	-0.025		-1.73472e-18	0.0217	0.01253		1.186	1.204	1.248		1.21267	0.0319	0.01841
1542	0.023	0.018	-0.034		0.00233	0.03156	0.01822		1.182	1.195	1.26		1.21233	0.04179	0.02413
1544	0.031	0.032	-0.031		0.01067	0.03609	0.02084		1.189	1.218	1.259		1.222	0.03517	0.02031
1546	0.025	0.016	-0.029		0.004	0.02893	0.0167		1.186	1.215	1.249		1.21667	0.03153	0.01821
1548	0.029	0.018	-0.03		0.00567	0.03137	0.01811		1.183	1.206	1.27		1.21967	0.04508	0.02603
1550	0.028	0.016	-0.025		0.00633	0.02779	0.01605		1.184	1.206	1.272		1.22067	0.0458	0.02644
1552	0.034	0.018	-0.011		0.01367	0.02281	0.01317		1.174	1.213	1.256		1.21433	0.04102	0.02368
1554	0.027	0.02	-0.026		0.007	0.02879	0.01662		1.186	1.209	1.262		1.219	0.03897	0.0225
1556	0.023	0.02	-0.016		0.009	0.0217	0.01253		1.185	1.207	1.26		1.21733	0.03855	0.02226
1558	0.028	0.025	-0.032		0.007	0.03381	0.01952		1.192	1.224	1.267		1.22767	0.03763	0.02173
1560	0.031	0.036	-0.019		0.016	0.03041	0.01756		1.175	1.218	1.263		1.21867	0.044	0.02541
1562	0.036	0.009	-0.021		0.008	0.02851	0.01646		1.192	1.22	1.252		1.22133	0.03002	0.01733
1564	0.028	0.017	-0.024		0.007	0.0274	0.01582		1.199	1.208	1.259		1.222	0.03236	0.01868
1566	0.017	0.011	-0.032		-0.00133	0.02673	0.01543		1.183	1.221	1.258		1.22067	0.0375	0.02165
1568	0.013	0.024	-0.029		0.00267	0.02797	0.01615		1.185	1.226	1.253		1.22133	0.03424	0.01977
1570	0.036	0.011	-0.024		0.00767	0.03014	0.0174		1.192	1.212	1.262		1.222	0.03606	0.02082
1572	0.031	0.018	-0.02		0.00967	0.0265	0.0153		1.187	1.208	1.267		1.22067	0.04148	0.02395
1574	0.016	0.025	-0.017		0.008	0.02211	0.01277		1.177	1.23	1.263		1.22333	0.04339	0.02505
1576	0.025	0.021	-0.035		0.00367	0.03355	0.01937		1.184	1.22	1.256		1.22	0.036	0.02078
1578	0.027	0.026	-0.028		0.00833	0.03147	0.01817		1.183	1.216	1.268		1.22233	0.04285	0.02474
1580	0.013	0.023	-0.015		0.007	0.0197	0.01137		1.186	1.214	1.265		1.22167	0.04005	0.02313
1582	0.028	0.031	-0.023		0.012	0.03035	0.01752		1.184	1.211	1.261		1.21867	0.03907	0.02256
1584	0.026	0.02	-0.018		0.00933	0.02386	0.01378		1.192	1.226	1.262		1.22667	0.035	0.02021
1586	0.026	0.018	-0.015		0.00967	0.02173	0.01255		1.186	1.221	1.272		1.22633	0.04325	0.02497
1588	0.024	0.026	-0.037		0.00433	0.03581	0.02067		1.191	1.22	1.257		1.22267	0.03308	0.0191
1590	0.037	0.025	-0.035		0.009	0.03857	0.02227		1.196	1.211	1.266		1.22433	0.03686	0.02128
1592	0.025	0.015	-0.035		0.00167	0.03215	0.01856		1.186	1.214	1.272		1.224	0.04386	0.02532
1594	0.019	0.011	-0.046		-0.00533	0.03544	0.02046		1.186	1.215	1.261		1.22067	0.03782	0.02184
1596	0.019	0.017	-0.025		0.00367	0.02485	0.01434		1.193	1.222	1.262		1.22567	0.03465	0.02
1598	0.032	0.017	-0.025		0.008	0.02955	0.01706		1.188	1.218	1.268		1.22467	0.04041	0.02333
1600	0.03	0.02	-0.035		0.005	0.035	0.02021		1.186	1.226	1.271		1.22767	0.04252	0.02455
1602	0.035	0.004	-0.027		0.004	0.031	0.0179		1.184	1.212	1.261		1.219	0.03897	0.0225
1604	0.04	0.028	-0.016		0.01733	0.02948	0.01702		1.195	1.225	1.275		1.23167	0.04041	0.02333
1606	0.023	0.025	-0.028		0.00667	0.03004	0.01734		1.185	1.218	1.262		1.22167	0.03863	0.0223
1608	0.025	0.024	-0.011		0.01267	0.0205	0.01184		1.19	1.224	1.263		1.22567	0.03653	0.02109
1610	0.02	0.009	-0.019		0.00333	0.02011	0.01161		1.182	1.22	1.275		1.22567	0.04676	0.027
1612	0.025	0.025	-0.036		0.00467	0.03522	0.02033		1.198	1.227	1.265		1.23	0.0336	0.0194
1614	0.019	0.022	-0.023		0.006	0.02516	0.01453		1.189	1.228	1.276		1.231	0.04358	0.02516
1616	0.023	0.011	-0.033		0.000333333	0.02948	0.01702		1.197	1.218	1.261		1.22533	0.03262	0.01884
1618	0.016	0.02	-0.016		0.00667	0.01973	0.01139		1.19	1.217	1.271		1.226	0.04124	0.02381
1620	0.02	0.024	-0.03		0.00467	0.03009	0.01737		1.191	1.217	1.267		1.225	0.03863	0.0223
1622	0.033	0.015	-0.042		0.002	0.03915	0.02261		1.198	1.226	1.269		1.231	0.03576	0.02065
1624	0.026	0.021	-0.017		0.01	0.02352	0.01358		1.198	1.224	1.271		1.231	0.037	0.02136
1626	0.013	0.025	-0.031		0.00233	0.02948	0.01702		1.205	1.243	1.267		1.23833	0.03126	0.01805
1628	0.028	0.02	-0.024		0.008	0.028	0.01617		1.187	1.222	1.267		1.22533	0.0401	0.02315
1630	0.019	0.026	-0.037		0.00267	0.03453	0.01994		1.193	1.221	1.262		1.22533	0.0347	0.02004
1632	0.021	0.014	-0.042		-0.00233	0.03453	0.01994		1.2	1.225	1.27		1.23167	0.03547	0.02048
1634	0.019	0.016	-0.025		0.00333	0.02458	0.01419		1.189	1.228	1.271		1.22933	0.04102	0.02368
1636	0.018	0.011	-0.034		-0.00167	0.02822	0.01629		1.192	1.225	1.268		1.22833	0.03811	0.022
1638	0.025	0.008	-0.022		0.00367	0.0238	0.01374		1.2	1.232	1.27		1.234	0.03504	0.02023
1640	0.023	0.008	-0.024		0.00233	0.02401	0.01386		1.193	1.229	1.26		1.22733	0.03353	0.01936
1642	0.026	0.012	-0.028		0.00333	0.02802	0.01618		1.194	1.211	1.265		1.22333	0.03707	0.0214
1644	0.017	0.01	-0.041		-0.00467	0.03166	0.01828		1.187	1.213	1.271		1.22367	0.043	0.02483
1646	0.016	0.011	-0.04		-0.00433	0.03099	0.01789		1.191	1.222	1.276		1.22967	0.04302	0.02484
1648	0.007	0.019	-0.023		0.001	0.02163	0.01249		1.195	1.228	1.281		1.23467	0.04339	0.02505
1650	0.024	0.011	-0.028		0.00233	0.02706	0.01562		1.193	1.226	1.276		1.23167	0.04179	0.02413
1652	0.026	0.01	-0.035		0.000333333	0.03163	0.01826		1.196	1.239	1.281		1.23867	0.0425	0.02454
1654	0.016	0.018	-0.019		0.005	0.02081	0.01201		1.189	1.22	1.281		1.23	0.04681	0.02702
1656	0.014	0.028	-0.024		0.006	0.02691	0.01553		1.198	1.214	1.266		1.226	0.03555	0.02053
1658	0.017	0.022	-0.024		0.005	0.02524	0.01457		1.199	1.231	1.287		1.239	0.04454	0.02572
1660	0.028	0.017	-0.03		0.005	0.03081	0.01779		1.198	1.235	1.269		1.234	0.03551	0.0205
1662	0.02	0.025	-0.025		0.00667	0.02754	0.0159		1.192	1.225	1.278		1.23167	0.04339	0.02505
1664	0.018	0.004	-0.025		-0.001	0.02193	0.01266		1.196	1.216	1.278		1.23	0.04276	0.02468
1666	0.016	0.016	-0.039		-0.00233	0.03175	0.01833		1.195	1.231	1.277		1.23433	0.0411	0.02373
1668	0.033	0.011	-0.034		0.00333	0.03415	0.01972		1.193	1.216	1.272		1.227	0.04063	0.02346
1670	0.007	0.017	-0.026		-0.000666667	0.0225	0.01299		1.195	1.229	1.275		1.233	0.04015	0.02318
1672	0.031	0.022	-0.035		0.006	0.03579	0.02066		1.208	1.223	1.274		1.235	0.0346	0.01997
1674	0.011	0.019	-0.019		0.00367	0.02003	0.01157		1.197	1.221	1.273		1.23033	0.03885	0.02243
1676	0.013	0.016	-0.029		0	0.02516	0.01453		1.196	1.224	1.265		1.22833	0.0347	0.02004
1678	0.025	0.012	-0.027		0.00333	0.02706	0.01562		1.198	1.223	1.265		1.22867	0.03386	0.01955
1680	0.023	0.017	-0.036		0.00133	0.03247	0.01875		1.197	1.234	1.269		1.23333	0.036	0.02079
1682	0.015	0.016	-0.019		0.004	0.01992	0.0115		1.193	1.234	1.271		1.23267	0.03902	0.02253
1684	0.026	0.022	-0.029		0.00633	0.03066	0.0177		1.193	1.24	1.271		1.23467	0.03927	0.02267
1686	0.02	-0.005	-0.032		-0.00567	0.02601	0.01501		1.207	1.231	1.274		1.23733	0.03395	0.0196
1688	0.021	0.011	-0.026		0.002	0.02476	0.01429		1.195	1.232	1.287		1.238	0.04629	0.02673
1690	0.021	0.005	-0.038		-0.004	0.03051	0.01762		1.197	1.226	1.268		1.23033	0.0357	0.02061
1692	0.02	0.018	-0.024		0.00467	0.02485	0.01434		1.197	1.234	1.283		1.238	0.04314	0.02491
1694	0.019	0.012	-0.039		-0.00267	0.03166	0.01828		1.206	1.231	1.27		1.23567	0.03225	0.01862
1696	0.021	0.025	-0.03		0.00533	0.03066	0.0177		1.203	1.229	1.281		1.23767	0.03972	0.02293
1698	0.022	0.02	-0.037		0.00167	0.0335	0.01934		1.194	1.237	1.27		1.23367	0.03811	0.022
1700	0.012	0.026	-0.023		0.005	0.02524	0.01457		1.2	1.222	1.26		1.22733	0.03035	0.01752
1702	0.028	0.006	-0.033		0.000333333	0.03089	0.01784		1.2	1.239	1.275		1.238	0.03751	0.02166
1704	0.022	0.011	-0.037		-0.00133	0.03137	0.01811		1.201	1.228	1.269		1.23267	0.03424	0.01977
1706	0.028	0.016	-0.031		0.00433	0.03118	0.018		1.2	1.233	1.28		1.23767	0.0402	0.02321
1708	0.012	0.025	-0.017		0.00667	0.0215	0.01241		1.205	1.229	1.28		1.238	0.0383	0.02211
1710	0.026	0.028	-0.035		0.00633	0.03581	0.02067		1.204	1.234	1.269		1.23567	0.03253	0.01878
1712	0.021	0.005	-0.032		-0.002	0.02718	0.0157		1.197	1.214	1.277		1.22933	0.04215	0.02433
1714	0.02	0.008	-0.02		0.00267	0.02053	0.01185		1.199	1.233	1.282		1.238	0.04173	0.02409
1716	0.019	0.017	-0.039		-0.001	0.03292	0.01901		1.191	1.237	1.278		1.23533	0.04352	0.02513
1718	0.018	0.002	-0.035		-0.005	0.02718	0.0157		1.197	1.237	1.279		1.23767	0.041	0.02367
1720	0.011	-0.006	-0.038		-0.011	0.02488	0.01436		1.204	1.227	1.282		1.23767	0.04008	0.02314
1722	0.018	0.02	-0.041		-0.001	0.03466	0.02001		1.199	1.231	1.283		1.23767	0.04239	0.02448
1724	0.012	0.001	-0.041		-0.00933	0.02797	0.01615		1.202	1.235	1.269		1.23533	0.0335	0.01934
1726	0.014	0.026	-0.031		0.003	0.03005	0.01735		1.197	1.233	1.27		1.23333	0.0365	0.02107
1728	0.016	0.008	-0.033		-0.003	0.02629	0.01518		1.2	1.233	1.269		1.234	0.03451	0.01992
1730	0.012	0.025	-0.033		0.00133	0.03044	0.01757		1.2	1.228	1.286		1.238	0.04386	0.02532
1732	0.02	0.023	-0.033		0.00333	0.0315	0.01819		1.211	1.234	1.273		1.23933	0.03134	0.0181
1734	0.018	0.009	-0.024		0.001	0.02211	0.01277		1.208	1.237	1.28		1.24167	0.03623	0.02092
1736	0.016	0.013	-0.039		-0.00333	0.03092	0.01785		1.196	1.23	1.281		1.23567	0.04278	0.0247
1738	0.008	0.005	-0.033		-0.00667	0.02285	0.0132		1.202	1.23	1.288		1.24	0.04386	0.02532
1740	0.021	-0.002	-0.024		-0.00167	0.0225	0.01299		1.199	1.235	1.273		1.23567	0.037	0.02136
1742	0.02	0.003	-0.025		-0.000666667	0.02272	0.01312		1.201	1.228	1.292		1.24033	0.04674	0.02698
1744	0.011	0.016	-0.036		-0.003	0.02869	0.01656		1.206	1.232	1.275		1.23767	0.03485	0.02012
1746	0.024	0.013	-0.036		0.000333333	0.03194	0.01844		1.208	1.235	1.283		1.242	0.03799	0.02193
1748	0.014	0.012	-0.027		-0.000333333	0.02312	0.01335		1.21	1.237	1.293		1.24667	0.04234	0.02444
1750	0.023	0.017	-0.027		0.00433	0.0273	0.01576		1.206	1.235	1.287		1.24267	0.04104	0.02369
1752	0.018	0.024	-0.039		0.001	0.03477	0.02007		1.203	1.236	1.287		1.242	0.04232	0.02443
1754	0	0	-0.024		-0.008	0.01386	0.008		1.204	1.236	1.286		1.242	0.04133	0.02386
1756	0.011	0.009	-0.048		-0.00933	0.0335	0.01934		1.203	1.236	1.281		1.24	0.03915	0.02261
1758	0.009	0.019	-0.023		0.00167	0.02194	0.01267		1.211	1.233	1.287		1.24367	0.03911	0.02258
1760	0.022	0.004	-0.023		0.001	0.02265	0.01308		1.207	1.233	1.285		1.24167	0.03972	0.02293
1762	0.019	0.017	-0.02		0.00533	0.02196	0.01268		1.202	1.228	1.29		1.24	0.04521	0.0261
1764	0.029	0.022	-0.029		0.00733	0.03166	0.01828		1.206	1.232	1.284		1.24067	0.03972	0.02293
1766	0.021	0.02	-0.024		0.00567	0.0257	0.01484		1.206	1.244	1.272		1.24067	0.03313	0.01913
1768	0.015	-0.008	-0.041		-0.01133	0.02815	0.01625		1.206	1.229	1.278		1.23767	0.03677	0.02123
1770	0.007	0.011	-0.036		-0.006	0.02606	0.01504		1.199	1.239	1.287		1.24167	0.04406	0.02544
1772	0.013	0.007	-0.04		-0.00667	0.02902	0.01676		1.216	1.227	1.283		1.242	0.03593	0.02074
1774	0.019	0.007	-0.032		-0.002	0.02666	0.01539		1.206	1.246	1.29		1.24733	0.04202	0.02426
1776	0.018	0.003	-0.032		-0.00367	0.02566	0.01481		1.209	1.233	1.285		1.24233	0.03885	0.02243
1778	0.016	0.015	-0.03		0.000333333	0.02627	0.01517		1.214	1.244	1.288		1.24867	0.03722	0.02149
1780	0.022	0.009	-0.039		-0.00267	0.03213	0.01855		1.21	1.245	1.286		1.247	0.03804	0.02196
1782	0.016	0.012	-0.04		-0.004	0.03124	0.01804		1.208	1.25	1.286		1.248	0.03904	0.02254
1784	0.025	0.003	-0.035		-0.00233	0.03035	0.01752		1.204	1.243	1.28		1.24233	0.038	0.02194
1786	0.022	0.014	-0.034		0.000666667	0.03029	0.01749		1.2	1.239	1.279		1.23933	0.0395	0.02281
1788	0.018	0.014	-0.034		-0.000666667	0.02894	0.01671		1.21	1.244	1.293		1.249	0.04173	0.02409
1790		0.02	-0.032		-0.006	0.03677	0.026			1.244	1.281		1.2625	0.02616	0.0185
1792		0.017	-0.033		-0.008	0.03536	0.025			1.229	1.295		1.262	0.04667	0.033
1794
1796
1798
1800

## Sheet: Fig.S1f anaerobic w SOD
Time	with SOD				Absorbance 340 nm	Standard Deviation	SE of mean		withotu SOD				Mean	Standard Deviation	SE of mean	Variance
(s)	AU				AU				AU
	340 nm with SOD				Statistics On Rows of B"with SOD":D	Statistics On Rows of B"with SOD":D	Statistics On Rows of B"with SOD":D		340 nm without SOD				Statistics On Rows of J"withotu SOD":L	Statistics On Rows of J"withotu SOD":L	Statistics On Rows of J"withotu SOD":L	Statistics On Rows of J"withotu SOD":L
0	0.438	0.557	0.514		0.503	0.06026	0.03479		0.551	0.525	0.43		0.502	0.06369	0.03677	0.00406
2	0.387	0.39	0.408		0.395	0.01136	0.00656		0.505	0.483	0.437		0.475	0.0347	0.02003	0.0012
4	0.374	0.361	0.373		0.36933	0.00723	0.00418		0.477	0.458	0.432		0.45567	0.02259	0.01304	0.000510333
6	0.37	0.366	0.362		0.366	0.004	0.00231		0.469	0.449	0.426		0.448	0.02152	0.01242	0.000463
8	0.362	0.361	0.359		0.36067	0.00153	0.000881917		0.46	0.448	0.43		0.446	0.0151	0.00872	0.000228
10	0.363	0.36	0.358		0.36033	0.00252	0.00145		0.46	0.446	0.426		0.444	0.01709	0.00987	0.000292
12	0.357	0.355	0.354		0.35533	0.00153	0.000881917		0.457	0.445	0.425		0.44233	0.01617	0.00933	0.000261333
14	0.355	0.353	0.351		0.353	0.002	0.00115		0.452	0.444	0.423		0.43967	0.01498	0.00865	0.000224333
16	0.354	0.351	0.35		0.35167	0.00208	0.0012		0.45	0.44	0.424		0.438	0.01311	0.00757	0.000172
18	0.354	0.349	0.347		0.35	0.00361	0.00208		0.449	0.44	0.426		0.43833	0.01159	0.00669	0.000134333
20	0.348	0.35	0.344		0.34733	0.00306	0.00176		0.448	0.439	0.425		0.43733	0.01159	0.00669	0.000134333
22	0.347	0.346	0.343		0.34533	0.00208	0.0012		0.449	0.436	0.423		0.436	0.013	0.00751	0.000169
24	0.351	0.345	0.343		0.34633	0.00416	0.0024		0.447	0.437	0.426		0.43667	0.0105	0.00606	0.000110333
26	0.343	0.343	0.34		0.342	0.00173	0.001		0.45	0.436	0.425		0.437	0.01253	0.00723	0.000157
28	0.339	0.341	0.338		0.33933	0.00153	0.000881917		0.448	0.436	0.425		0.43633	0.0115	0.00664	0.000132333
30	0.339	0.341	0.338		0.33933	0.00153	0.000881917		0.449	0.435	0.425		0.43633	0.01206	0.00696	0.000145333
32	0.338	0.339	0.334		0.337	0.00265	0.00153		0.449	0.435	0.424		0.436	0.01253	0.00723	0.000157
34	0.34	0.337	0.335		0.33733	0.00252	0.00145		0.45	0.435	0.425		0.43667	0.01258	0.00726	0.000158333
36	0.336	0.335	0.331		0.334	0.00265	0.00153		0.449	0.434	0.425		0.436	0.01212	0.007	0.000147
38	0.333	0.334	0.331		0.33267	0.00153	0.000881917		0.449	0.433	0.424		0.43533	0.01266	0.00731	0.000160333
40	0.328	0.333	0.332		0.331	0.00265	0.00153		0.451	0.434	0.426		0.437	0.01277	0.00737	0.000163
42	0.329	0.332	0.332		0.331	0.00173	0.001		0.448	0.433	0.426		0.43567	0.01124	0.00649	0.000126333
44	0.329	0.328	0.33		0.329	0.001	0.00057735		0.449	0.433	0.425		0.43567	0.01222	0.00706	0.000149333
46	0.326	0.33	0.327		0.32767	0.00208	0.0012		0.449	0.432	0.425		0.43533	0.01234	0.00713	0.000152333
48	0.324	0.328	0.327		0.32633	0.00208	0.0012		0.449	0.431	0.425		0.435	0.01249	0.00721	0.000156
50	0.323	0.326	0.328		0.32567	0.00252	0.00145		0.45	0.431	0.425		0.43533	0.01305	0.00754	0.000170333
52	0.322	0.33	0.325		0.32567	0.00404	0.00233		0.449	0.43	0.425		0.43467	0.01266	0.00731	0.000160333
54	0.323	0.323	0.326		0.324	0.00173	0.001		0.448	0.431	0.423		0.434	0.01277	0.00737	0.000163
56	0.317	0.323	0.323		0.321	0.00346	0.002		0.448	0.431	0.424		0.43433	0.01234	0.00713	0.000152333
58	0.316	0.321	0.322		0.31967	0.00321	0.00186		0.448	0.431	0.424		0.43433	0.01234	0.00713	0.000152333
60	0.316	0.319	0.319		0.318	0.00173	0.001		0.449	0.431	0.424		0.43467	0.0129	0.00745	0.000166333
62	0.315	0.319	0.32		0.318	0.00265	0.00153		0.449	0.429	0.426		0.43467	0.0125	0.00722	0.000156333
64	0.312	0.319	0.319		0.31667	0.00404	0.00233		0.448	0.43	0.425		0.43433	0.0121	0.00698	0.000146333
66	0.314	0.318	0.318		0.31667	0.00231	0.00133		0.449	0.43	0.425		0.43467	0.01266	0.00731	0.000160333
68	0.31	0.314	0.317		0.31367	0.00351	0.00203		0.448	0.429	0.425		0.434	0.01229	0.00709	0.000151
70	0.31	0.314	0.315		0.313	0.00265	0.00153		0.448	0.43	0.423		0.43367	0.0129	0.00745	0.000166333
72	0.31	0.313	0.314		0.31233	0.00208	0.0012		0.448	0.429	0.424		0.43367	0.01266	0.00731	0.000160333
74	0.306	0.312	0.314		0.31067	0.00416	0.0024		0.448	0.43	0.424		0.434	0.01249	0.00721	0.000156
76	0.306	0.311	0.313		0.31	0.00361	0.00208		0.448	0.429	0.424		0.43367	0.01266	0.00731	0.000160333
78	0.306	0.31	0.313		0.30967	0.00351	0.00203		0.448	0.427	0.422		0.43233	0.0138	0.00797	0.000190333
80	0.303	0.311	0.31		0.308	0.00436	0.00252		0.448	0.429	0.423		0.43333	0.01305	0.00754	0.000170333
82	0.309	0.308	0.31		0.309	0.001	0.00057735		0.447	0.428	0.421		0.432	0.01345	0.00777	0.000181
84	0.302	0.309	0.311		0.30733	0.00473	0.00273		0.448	0.428	0.422		0.43267	0.01361	0.00786	0.000185333
86	0.301	0.307	0.307		0.305	0.00346	0.002		0.448	0.427	0.424		0.433	0.01308	0.00755	0.000171
88	0.298	0.305	0.308		0.30367	0.00513	0.00296		0.449	0.43	0.425		0.43467	0.01266	0.00731	0.000160333
90	0.299	0.303	0.308		0.30333	0.00451	0.0026		0.449	0.427	0.423		0.433	0.014	0.00808	0.000196
92	0.296	0.303	0.308		0.30233	0.00603	0.00348		0.447	0.429	0.424		0.43333	0.0121	0.00698	0.000146333
94	0.296	0.304	0.304		0.30133	0.00462	0.00267		0.448	0.429	0.423		0.43333	0.01305	0.00754	0.000170333
96	0.296	0.302	0.305		0.301	0.00458	0.00265		0.449	0.428	0.423		0.43333	0.0138	0.00797	0.000190333
98	0.294	0.301	0.302		0.299	0.00436	0.00252		0.447	0.428	0.423		0.43267	0.01266	0.00731	0.000160333
100	0.293	0.301	0.302		0.29867	0.00493	0.00285		0.449	0.428	0.423		0.43333	0.0138	0.00797	0.000190333
102	0.292	0.301	0.301		0.298	0.0052	0.003		0.446	0.427	0.423		0.432	0.01229	0.00709	0.000151
104	0.292	0.299	0.302		0.29767	0.00513	0.00296		0.447	0.43	0.423		0.43333	0.01234	0.00713	0.000152333
106	0.289	0.299	0.299		0.29567	0.00577	0.00333		0.447	0.427	0.424		0.43267	0.0125	0.00722	0.000156333
108	0.291	0.296	0.301		0.296	0.005	0.00289		0.447	0.427	0.423		0.43233	0.01286	0.00742	0.000165333
110	0.29	0.298	0.299		0.29567	0.00493	0.00285		0.447	0.428	0.421		0.432	0.01345	0.00777	0.000181
112	0.287	0.296	0.299		0.294	0.00624	0.00361		0.445	0.428	0.422		0.43167	0.01193	0.00689	0.000142333
114	0.287	0.295	0.297		0.293	0.00529	0.00306		0.448	0.427	0.423		0.43267	0.01343	0.00775	0.000180333
116	0.291	0.294	0.296		0.29367	0.00252	0.00145		0.447	0.427	0.423		0.43233	0.01286	0.00742	0.000165333
118	0.286	0.293	0.296		0.29167	0.00513	0.00296		0.447	0.428	0.424		0.433	0.01229	0.00709	0.000151
120	0.288	0.292	0.296		0.292	0.004	0.00231		0.448	0.426	0.424		0.43267	0.01332	0.00769	0.000177333
122	0.284	0.291	0.293		0.28933	0.00473	0.00273		0.449	0.427	0.423		0.433	0.014	0.00808	0.000196
124	0.284	0.298	0.293		0.29167	0.00709	0.0041		0.447	0.426	0.423		0.432	0.01308	0.00755	0.000171
126	0.282	0.291	0.293		0.28867	0.00586	0.00338		0.448	0.428	0.423		0.433	0.01323	0.00764	0.000175
128	0.282	0.29	0.292		0.288	0.00529	0.00306		0.447	0.426	0.422		0.43167	0.01343	0.00775	0.000180333
130	0.283	0.29	0.294		0.289	0.00557	0.00321		0.448	0.426	0.422		0.432	0.014	0.00808	0.000196
132	0.282	0.288	0.291		0.287	0.00458	0.00265		0.448	0.427	0.423		0.43267	0.01343	0.00775	0.000180333
134	0.28	0.286	0.291		0.28567	0.00551	0.00318		0.446	0.427	0.422		0.43167	0.01266	0.00731	0.000160333
136	0.279	0.286	0.288		0.28433	0.00473	0.00273		0.448	0.426	0.42		0.43133	0.01474	0.00851	0.000217333
138	0.281	0.285	0.289		0.285	0.004	0.00231		0.447	0.428	0.422		0.43233	0.01305	0.00754	0.000170333
140	0.281	0.284	0.29		0.285	0.00458	0.00265		0.447	0.428	0.422		0.43233	0.01305	0.00754	0.000170333
142	0.281	0.285	0.286		0.284	0.00265	0.00153		0.447	0.427	0.422		0.432	0.01323	0.00764	0.000175
144	0.276	0.283	0.287		0.282	0.00557	0.00321		0.448	0.426	0.423		0.43233	0.01365	0.00788	0.000186333
146	0.276	0.282	0.284		0.28067	0.00416	0.0024		0.446	0.427	0.421		0.43133	0.01305	0.00754	0.000170333
148	0.274	0.282	0.285		0.28033	0.00569	0.00328		0.446	0.427	0.425		0.43267	0.01159	0.00669	0.000134333
150	0.273	0.283	0.287		0.281	0.00721	0.00416		0.448	0.427	0.424		0.433	0.01308	0.00755	0.000171
152	0.274	0.28	0.284		0.27933	0.00503	0.00291		0.448	0.427	0.422		0.43233	0.0138	0.00797	0.000190333
154	0.274	0.28	0.283		0.279	0.00458	0.00265		0.448	0.426	0.423		0.43233	0.01365	0.00788	0.000186333
156	0.27	0.279	0.283		0.27733	0.00666	0.00384		0.446	0.427	0.423		0.432	0.01229	0.00709	0.000151
158	0.272	0.279	0.281		0.27733	0.00473	0.00273		0.447	0.427	0.421		0.43167	0.01361	0.00786	0.000185333
160	0.27	0.278	0.279		0.27567	0.00493	0.00285		0.446	0.426	0.422		0.43133	0.01286	0.00742	0.000165333
162	0.268	0.28	0.278		0.27533	0.00643	0.00371		0.448	0.426	0.424		0.43267	0.01332	0.00769	0.000177333
164	0.268	0.277	0.28		0.275	0.00624	0.00361		0.446	0.426	0.421		0.431	0.01323	0.00764	0.000175
166	0.27	0.276	0.28		0.27533	0.00503	0.00291		0.447	0.425	0.421		0.431	0.014	0.00808	0.000196
168	0.268	0.277	0.279		0.27467	0.00586	0.00338		0.446	0.425	0.422		0.431	0.01308	0.00755	0.000171
170	0.269	0.278	0.276		0.27433	0.00473	0.00273		0.446	0.427	0.422		0.43167	0.01266	0.00731	0.000160333
172	0.265	0.277	0.276		0.27267	0.00666	0.00384		0.446	0.426	0.423		0.43167	0.0125	0.00722	0.000156333
174	0.265	0.275	0.277		0.27233	0.00643	0.00371		0.447	0.426	0.422		0.43167	0.01343	0.00775	0.000180333
176	0.263	0.273	0.276		0.27067	0.00681	0.00393		0.447	0.428	0.422		0.43233	0.01305	0.00754	0.000170333
178	0.264	0.273	0.275		0.27067	0.00586	0.00338		0.448	0.425	0.422		0.43167	0.01422	0.00821	0.000202333
180	0.264	0.275	0.276		0.27167	0.00666	0.00384		0.447	0.425	0.422		0.43133	0.01365	0.00788	0.000186333
182	0.265	0.271	0.277		0.271	0.006	0.00346		0.448	0.425	0.422		0.43167	0.01422	0.00821	0.000202333
184	0.263	0.272	0.273		0.26933	0.00551	0.00318		0.446	0.426	0.421		0.431	0.01323	0.00764	0.000175
186	0.262	0.271	0.274		0.269	0.00624	0.00361		0.448	0.426	0.422		0.432	0.014	0.00808	0.000196
188	0.26	0.272	0.272		0.268	0.00693	0.004		0.447	0.426	0.422		0.43167	0.01343	0.00775	0.000180333
190	0.262	0.272	0.272		0.26867	0.00577	0.00333		0.446	0.427	0.421		0.43133	0.01305	0.00754	0.000170333
192	0.26	0.269	0.269		0.266	0.0052	0.003		0.447	0.43	0.422		0.433	0.01277	0.00737	0.000163
194	0.26	0.269	0.271		0.26667	0.00586	0.00338		0.446	0.426	0.422		0.43133	0.01286	0.00742	0.000165333
196	0.256	0.269	0.27		0.265	0.00781	0.00451		0.447	0.428	0.421		0.432	0.01345	0.00777	0.000181
198	0.257	0.268	0.27		0.265	0.007	0.00404		0.447	0.426	0.422		0.43167	0.01343	0.00775	0.000180333
200	0.255	0.267	0.269		0.26367	0.00757	0.00437		0.445	0.425	0.421		0.43033	0.01286	0.00742	0.000165333
202	0.256	0.267	0.268		0.26367	0.00666	0.00384		0.446	0.425	0.421		0.43067	0.01343	0.00775	0.000180333
204	0.255	0.266	0.267		0.26267	0.00666	0.00384		0.447	0.425	0.422		0.43133	0.01365	0.00788	0.000186333
206	0.255	0.265	0.265		0.26167	0.00577	0.00333		0.445	0.425	0.421		0.43033	0.01286	0.00742	0.000165333
208	0.253	0.266	0.266		0.26167	0.00751	0.00433		0.448	0.427	0.421		0.432	0.01418	0.00819	0.000201
210	0.255	0.265	0.266		0.262	0.00608	0.00351		0.445	0.425	0.421		0.43033	0.01286	0.00742	0.000165333
212	0.255	0.264	0.263		0.26067	0.00493	0.00285		0.447	0.425	0.423		0.43167	0.01332	0.00769	0.000177333
214	0.253	0.267	0.264		0.26133	0.00737	0.00426		0.447	0.426	0.422		0.43167	0.01343	0.00775	0.000180333
216	0.254	0.264	0.267		0.26167	0.00681	0.00393		0.447	0.423	0.422		0.43067	0.01415	0.00817	0.000200333
218	0.251	0.262	0.265		0.25933	0.00737	0.00426		0.447	0.424	0.42		0.43033	0.01457	0.00841	0.000212333
220	0.251	0.261	0.266		0.25933	0.00764	0.00441		0.448	0.425	0.42		0.431	0.01493	0.00862	0.000223
222	0.251	0.261	0.265		0.259	0.00721	0.00416		0.447	0.426	0.421		0.43133	0.0138	0.00797	0.000190333
224	0.25	0.263	0.264		0.259	0.00781	0.00451		0.447	0.425	0.421		0.431	0.014	0.00808	0.000196
226	0.251	0.26	0.262		0.25767	0.00586	0.00338		0.447	0.425	0.422		0.43133	0.01365	0.00788	0.000186333
228	0.249	0.261	0.261		0.257	0.00693	0.004		0.447	0.425	0.42		0.43067	0.01436	0.00829	0.000206333
230	0.249	0.261	0.262		0.25733	0.00723	0.00418		0.446	0.425	0.42		0.43033	0.0138	0.00797	0.000190333
232	0.248	0.261	0.262		0.257	0.00781	0.00451		0.447	0.425	0.421		0.431	0.014	0.00808	0.000196
234	0.248	0.259	0.263		0.25667	0.00777	0.00448		0.447	0.425	0.419		0.43033	0.01474	0.00851	0.000217333
236	0.245	0.262	0.262		0.25633	0.00981	0.00567		0.445	0.424	0.42		0.42967	0.01343	0.00775	0.000180333
238	0.247	0.26	0.26		0.25567	0.00751	0.00433		0.447	0.423	0.421		0.43033	0.01447	0.00835	0.000209333
240	0.246	0.259	0.26		0.255	0.00781	0.00451		0.449	0.424	0.421		0.43133	0.01537	0.00888	0.000236333
242	0.245	0.26	0.257		0.254	0.00794	0.00458		0.447	0.425	0.419		0.43033	0.01474	0.00851	0.000217333
244	0.246	0.261	0.257		0.25467	0.00777	0.00448		0.446	0.424	0.419		0.42967	0.01436	0.00829	0.000206333
246	0.247	0.257	0.256		0.25333	0.00551	0.00318		0.447	0.423	0.421		0.43033	0.01447	0.00835	0.000209333
248	0.245	0.258	0.258		0.25367	0.00751	0.00433		0.446	0.425	0.421		0.43067	0.01343	0.00775	0.000180333
250	0.242	0.257	0.262		0.25367	0.01041	0.00601		0.446	0.425	0.421		0.43067	0.01343	0.00775	0.000180333
252	0.243	0.255	0.255		0.251	0.00693	0.004		0.446	0.425	0.419		0.43	0.01418	0.00819	0.000201
254	0.243	0.262	0.255		0.25333	0.00961	0.00555		0.446	0.424	0.419		0.42967	0.01436	0.00829	0.000206333
256	0.244	0.256	0.256		0.252	0.00693	0.004		0.445	0.424	0.42		0.42967	0.01343	0.00775	0.000180333
258	0.25	0.255	0.256		0.25367	0.00321	0.00186		0.446	0.425	0.42		0.43033	0.0138	0.00797	0.000190333
260	0.247	0.256	0.255		0.25267	0.00493	0.00285		0.446	0.424	0.419		0.42967	0.01436	0.00829	0.000206333
262	0.24	0.255	0.254		0.24967	0.00839	0.00484		0.447	0.424	0.42		0.43033	0.01457	0.00841	0.000212333
264	0.24	0.257	0.255		0.25067	0.00929	0.00536		0.445	0.425	0.42		0.43	0.01323	0.00764	0.000175
266	0.24	0.252	0.255		0.249	0.00794	0.00458		0.445	0.426	0.418		0.42967	0.01387	0.00801	0.000192333
268	0.238	0.252	0.253		0.24767	0.00839	0.00484		0.444	0.425	0.419		0.42933	0.01305	0.00754	0.000170333
270	0.239	0.253	0.253		0.24833	0.00808	0.00467		0.446	0.425	0.42		0.43033	0.0138	0.00797	0.000190333
272	0.237	0.252	0.253		0.24733	0.00896	0.00517		0.446	0.423	0.42		0.42967	0.01422	0.00821	0.000202333
274	0.236	0.252	0.252		0.24667	0.00924	0.00533		0.446	0.423	0.42		0.42967	0.01422	0.00821	0.000202333
276	0.238	0.25	0.25		0.246	0.00693	0.004		0.447	0.424	0.419		0.43	0.01493	0.00862	0.000223
278	0.239	0.253	0.252		0.248	0.00781	0.00451		0.446	0.423	0.42		0.42967	0.01422	0.00821	0.000202333
280	0.236	0.251	0.25		0.24567	0.00839	0.00484		0.445	0.424	0.42		0.42967	0.01343	0.00775	0.000180333
282	0.238	0.251	0.25		0.24633	0.00723	0.00418		0.445	0.432	0.42		0.43233	0.0125	0.00722	0.000156333
284	0.237	0.25	0.249		0.24533	0.00723	0.00418		0.446	0.423	0.42		0.42967	0.01422	0.00821	0.000202333
286	0.235	0.248	0.25		0.24433	0.00814	0.0047		0.445	0.424	0.418		0.429	0.01418	0.00819	0.000201
288	0.239	0.248	0.25		0.24567	0.00586	0.00338		0.446	0.423	0.418		0.429	0.01493	0.00862	0.000223
290	0.237	0.25	0.249		0.24533	0.00723	0.00418		0.444	0.426	0.418		0.42933	0.01332	0.00769	0.000177333
292	0.234	0.25	0.25		0.24467	0.00924	0.00533		0.446	0.424	0.419		0.42967	0.01436	0.00829	0.000206333
294	0.232	0.249	0.248		0.243	0.00954	0.00551		0.445	0.423	0.418		0.42867	0.01436	0.00829	0.000206333
296	0.234	0.248	0.247		0.243	0.00781	0.00451		0.444	0.422	0.419		0.42833	0.01365	0.00788	0.000186333
298	0.232	0.248	0.248		0.24267	0.00924	0.00533		0.446	0.422	0.419		0.429	0.0148	0.00854	0.000219
300	0.231	0.246	0.248		0.24167	0.00929	0.00536		0.445	0.422	0.418		0.42833	0.01457	0.00841	0.000212333
302	0.232	0.247	0.246		0.24167	0.00839	0.00484		0.446	0.425	0.418		0.42967	0.01457	0.00841	0.000212333
304	0.235	0.247	0.247		0.243	0.00693	0.004		0.445	0.424	0.418		0.429	0.01418	0.00819	0.000201
306	0.231	0.248	0.246		0.24167	0.00929	0.00536		0.445	0.422	0.419		0.42867	0.01422	0.00821	0.000202333
308	0.239	0.247	0.246		0.244	0.00436	0.00252		0.444	0.422	0.418		0.428	0.014	0.00808	0.000196
310	0.23	0.245	0.244		0.23967	0.00839	0.00484		0.445	0.421	0.418		0.428	0.0148	0.00854	0.000219
312	0.233	0.245	0.244		0.24067	0.00666	0.00384		0.445	0.422	0.419		0.42867	0.01422	0.00821	0.000202333
314	0.232	0.246	0.244		0.24067	0.00757	0.00437		0.445	0.424	0.418		0.429	0.01418	0.00819	0.000201
316	0.229	0.247	0.243		0.23967	0.00945	0.00546		0.445	0.421	0.418		0.428	0.0148	0.00854	0.000219
318	0.227	0.243	0.243		0.23767	0.00924	0.00533		0.446	0.424	0.418		0.42933	0.01474	0.00851	0.000217333
320	0.228	0.244	0.242		0.238	0.00872	0.00503		0.444	0.424	0.418		0.42867	0.01361	0.00786	0.000185333
322	0.234	0.246	0.242		0.24067	0.00611	0.00353		0.446	0.421	0.418		0.42833	0.01537	0.00888	0.000236333
324	0.229	0.244	0.24		0.23767	0.00777	0.00448		0.445	0.421	0.417		0.42767	0.01514	0.00874	0.000229333
326	0.227	0.243	0.24		0.23667	0.0085	0.00491		0.444	0.426	0.419		0.42967	0.0129	0.00745	0.000166333
328	0.226	0.243	0.241		0.23667	0.00929	0.00536		0.445	0.423	0.418		0.42867	0.01436	0.00829	0.000206333
330	0.228	0.242	0.24		0.23667	0.00757	0.00437		0.445	0.422	0.416		0.42767	0.01531	0.00884	0.000234333
332	0.227	0.243	0.239		0.23633	0.00833	0.00481		0.444	0.422	0.417		0.42767	0.01436	0.00829	0.000206333
334	0.225	0.242	0.24		0.23567	0.00929	0.00536		0.446	0.421	0.418		0.42833	0.01537	0.00888	0.000236333
336	0.227	0.245	0.24		0.23733	0.00929	0.00536		0.445	0.431	0.419		0.43167	0.01301	0.00751	0.000169333
338	0.226	0.241	0.24		0.23567	0.00839	0.00484		0.445	0.421	0.416		0.42733	0.0155	0.00895	0.000240333
340	0.228	0.241	0.239		0.236	0.007	0.00404		0.444	0.423	0.418		0.42833	0.0138	0.00797	0.000190333
342	0.222	0.243	0.239		0.23467	0.01115	0.00644		0.444	0.423	0.418		0.42833	0.0138	0.00797	0.000190333
344	0.223	0.241	0.238		0.234	0.00964	0.00557		0.446	0.423	0.418		0.429	0.01493	0.00862	0.000223
346	0.223	0.241	0.236		0.23333	0.00929	0.00536		0.444	0.421	0.417		0.42733	0.01457	0.00841	0.000212333
348	0.224	0.241	0.238		0.23433	0.00907	0.00524		0.444	0.423	0.417		0.428	0.01418	0.00819	0.000201
350	0.222	0.241	0.236		0.233	0.00985	0.00569		0.443	0.424	0.417		0.428	0.01345	0.00777	0.000181
352	0.224	0.241	0.245		0.23667	0.01115	0.00644		0.445	0.421	0.417		0.42767	0.01514	0.00874	0.000229333
354	0.225	0.24	0.236		0.23367	0.00777	0.00448		0.444	0.42	0.417		0.427	0.0148	0.00854	0.000219
356	0.223	0.243	0.237		0.23433	0.01026	0.00593		0.444	0.423	0.417		0.428	0.01418	0.00819	0.000201
358	0.22	0.24	0.238		0.23267	0.01102	0.00636		0.443	0.423	0.417		0.42767	0.01361	0.00786	0.000185333
360	0.222	0.239	0.236		0.23233	0.00907	0.00524		0.444	0.421	0.417		0.42733	0.01457	0.00841	0.000212333
362	0.221	0.239	0.234		0.23133	0.00929	0.00536		0.444	0.421	0.417		0.42733	0.01457	0.00841	0.000212333
364	0.22	0.243	0.237		0.23333	0.01193	0.00689		0.444	0.428	0.417		0.42967	0.01358	0.00784	0.000184333
366	0.221	0.237	0.234		0.23067	0.0085	0.00491		0.444	0.421	0.417		0.42733	0.01457	0.00841	0.000212333
368	0.221	0.238	0.234		0.231	0.00889	0.00513		0.443	0.419	0.418		0.42667	0.01415	0.00817	0.000200333
370	0.221	0.24	0.234		0.23167	0.00971	0.00561		0.443	0.421	0.417		0.427	0.014	0.00808	0.000196
372	0.22	0.238	0.233		0.23033	0.00929	0.00536		0.443	0.422	0.416		0.427	0.01418	0.00819	0.000201
374	0.22	0.236	0.232		0.22933	0.00833	0.00481		0.444	0.423	0.417		0.428	0.01418	0.00819	0.000201
376	0.22	0.236	0.233		0.22967	0.0085	0.00491		0.444	0.421	0.417		0.42733	0.01457	0.00841	0.000212333
378	0.218	0.237	0.232		0.229	0.00985	0.00569		0.443	0.421	0.417		0.427	0.014	0.00808	0.000196
380	0.217	0.237	0.231		0.22833	0.01026	0.00593		0.444	0.42	0.416		0.42667	0.01514	0.00874	0.000229333
382	0.218	0.237	0.232		0.229	0.00985	0.00569		0.444	0.42	0.416		0.42667	0.01514	0.00874	0.000229333
384	0.217	0.237	0.232		0.22867	0.01041	0.00601		0.442	0.419	0.416		0.42567	0.01422	0.00821	0.000202333
386	0.218	0.236	0.231		0.22833	0.00929	0.00536		0.443	0.421	0.417		0.427	0.014	0.00808	0.000196
388	0.217	0.235	0.231		0.22767	0.00945	0.00546		0.442	0.421	0.417		0.42667	0.01343	0.00775	0.000180333
390	0.217	0.234	0.23		0.227	0.00889	0.00513		0.444	0.42	0.418		0.42733	0.01447	0.00835	0.000209333
392	0.215	0.236	0.23		0.227	0.01082	0.00624		0.443	0.42	0.416		0.42633	0.01457	0.00841	0.000212333
394	0.216	0.234	0.23		0.22667	0.00945	0.00546		0.442	0.421	0.415		0.426	0.01418	0.00819	0.000201
396	0.216	0.233	0.228		0.22567	0.00874	0.00504		0.444	0.421	0.417		0.42733	0.01457	0.00841	0.000212333
398	0.216	0.234	0.23		0.22667	0.00945	0.00546		0.443	0.42	0.417		0.42667	0.01422	0.00821	0.000202333
400	0.218	0.233	0.228		0.22633	0.00764	0.00441		0.443	0.421	0.416		0.42667	0.01436	0.00829	0.000206333
402	0.218	0.235	0.229		0.22733	0.00862	0.00498		0.442	0.421	0.416		0.42633	0.0138	0.00797	0.000190333
404	0.216	0.233	0.227		0.22533	0.00862	0.00498		0.443	0.421	0.415		0.42633	0.01474	0.00851	0.000217333
406	0.214	0.233	0.227		0.22467	0.00971	0.00561		0.442	0.422	0.415		0.42633	0.01401	0.00809	0.000196333
408	0.216	0.233	0.229		0.226	0.00889	0.00513		0.441	0.42	0.417		0.426	0.01308	0.00755	0.000171
410	0.214	0.234	0.228		0.22533	0.01026	0.00593		0.442	0.419	0.416		0.42567	0.01422	0.00821	0.000202333
412	0.215	0.232	0.226		0.22433	0.00862	0.00498		0.441	0.42	0.416		0.42567	0.01343	0.00775	0.000180333
414	0.216	0.232	0.226		0.22467	0.00808	0.00467		0.443	0.419	0.416		0.426	0.0148	0.00854	0.000219
416	0.214	0.235	0.226		0.225	0.01054	0.00608		0.443	0.42	0.415		0.426	0.01493	0.00862	0.000223
418	0.212	0.231	0.227		0.22333	0.01002	0.00578		0.442	0.419	0.415		0.42533	0.01457	0.00841	0.000212333
420	0.213	0.232	0.226		0.22367	0.00971	0.00561		0.442	0.423	0.415		0.42667	0.01387	0.00801	0.000192333
422	0.214	0.232	0.226		0.224	0.00917	0.00529		0.443	0.419	0.417		0.42633	0.01447	0.00835	0.000209333
424	0.213	0.231	0.225		0.223	0.00917	0.00529		0.442	0.42	0.415		0.42567	0.01436	0.00829	0.000206333
426	0.218	0.231	0.226		0.225	0.00656	0.00379		0.442	0.419	0.415		0.42533	0.01457	0.00841	0.000212333
428	0.211	0.231	0.224		0.222	0.01015	0.00586		0.441	0.418	0.415		0.42467	0.01422	0.00821	0.000202333
430	0.216	0.23	0.224		0.22333	0.00702	0.00406		0.442	0.423	0.416		0.427	0.01345	0.00777	0.000181
432	0.211	0.231	0.223		0.22167	0.01007	0.00581		0.442	0.421	0.414		0.42567	0.01457	0.00841	0.000212333
434	0.209	0.229	0.222		0.22	0.01015	0.00586		0.442	0.422	0.416		0.42667	0.01361	0.00786	0.000185333
436	0.211	0.23	0.224		0.22167	0.00971	0.00561		0.442	0.42	0.416		0.426	0.014	0.00808	0.000196
438	0.21	0.23	0.222		0.22067	0.01007	0.00581		0.443	0.419	0.415		0.42567	0.01514	0.00874	0.000229333
440	0.209	0.229	0.222		0.22	0.01015	0.00586		0.441	0.419	0.414		0.42467	0.01436	0.00829	0.000206333
442	0.21	0.229	0.221		0.22	0.00954	0.00551		0.44	0.419	0.415		0.42467	0.01343	0.00775	0.000180333
444	0.213	0.228	0.223		0.22133	0.00764	0.00441		0.441	0.419	0.415		0.425	0.014	0.00808	0.000196
446	0.214	0.229	0.222		0.22167	0.00751	0.00433		0.44	0.419	0.414		0.42433	0.0138	0.00797	0.000190333
448	0.21	0.228	0.222		0.22	0.00917	0.00529		0.442	0.42	0.417		0.42633	0.01365	0.00788	0.000186333
450	0.208	0.227	0.223		0.21933	0.01002	0.00578		0.441	0.42	0.415		0.42533	0.0138	0.00797	0.000190333
452	0.21	0.228	0.222		0.22	0.00917	0.00529		0.441	0.419	0.414		0.42467	0.01436	0.00829	0.000206333
454	0.208	0.228	0.222		0.21933	0.01026	0.00593		0.44	0.424	0.414		0.426	0.01311	0.00757	0.000172
456	0.206	0.228	0.223		0.219	0.01153	0.00666		0.441	0.421	0.415		0.42567	0.01361	0.00786	0.000185333
458	0.208	0.228	0.22		0.21867	0.01007	0.00581		0.441	0.42	0.415		0.42533	0.0138	0.00797	0.000190333
460	0.208	0.228	0.22		0.21867	0.01007	0.00581		0.44	0.419	0.414		0.42433	0.0138	0.00797	0.000190333
462	0.206	0.227	0.222		0.21833	0.01097	0.00633		0.441	0.419	0.413		0.42433	0.01474	0.00851	0.000217333
464	0.209	0.227	0.22		0.21867	0.00907	0.00524		0.441	0.418	0.415		0.42467	0.01422	0.00821	0.000202333
466	0.208	0.226	0.22		0.218	0.00917	0.00529		0.44	0.419	0.414		0.42433	0.0138	0.00797	0.000190333
468	0.208	0.226	0.22		0.218	0.00917	0.00529		0.44	0.42	0.414		0.42467	0.01361	0.00786	0.000185333
470	0.207	0.226	0.218		0.217	0.00954	0.00551		0.44	0.418	0.414		0.424	0.014	0.00808	0.000196
472	0.206	0.227	0.218		0.217	0.01054	0.00608		0.44	0.418	0.415		0.42433	0.01365	0.00788	0.000186333
474	0.205	0.227	0.218		0.21667	0.01106	0.00639		0.441	0.418	0.414		0.42433	0.01457	0.00841	0.000212333
476	0.206	0.225	0.216		0.21567	0.0095	0.00549		0.441	0.418	0.414		0.42433	0.01457	0.00841	0.000212333
478	0.204	0.225	0.218		0.21567	0.01069	0.00617		0.441	0.418	0.416		0.425	0.01389	0.00802	0.000193
480	0.205	0.226	0.218		0.21633	0.0106	0.00612		0.44	0.418	0.415		0.42433	0.01365	0.00788	0.000186333
482	0.21	0.225	0.217		0.21733	0.00751	0.00433		0.44	0.419	0.415		0.42467	0.01343	0.00775	0.000180333
484	0.204	0.226	0.217		0.21567	0.01106	0.00639		0.441	0.428	0.413		0.42733	0.01401	0.00809	0.000196333
486	0.204	0.224	0.217		0.215	0.01015	0.00586		0.441	0.419	0.414		0.42467	0.01436	0.00829	0.000206333
488	0.204	0.225	0.215		0.21467	0.0105	0.00606		0.44	0.418	0.413		0.42367	0.01436	0.00829	0.000206333
490	0.204	0.224	0.216		0.21467	0.01007	0.00581		0.44	0.417	0.415		0.424	0.01389	0.00802	0.000193
492	0.203	0.225	0.216		0.21467	0.01106	0.00639		0.44	0.422	0.414		0.42533	0.01332	0.00769	0.000177333
494	0.202	0.226	0.216		0.21467	0.01206	0.00696		0.441	0.418	0.414		0.42433	0.01457	0.00841	0.000212333
496	0.202	0.226	0.214		0.214	0.012	0.00693		0.439	0.418	0.413		0.42333	0.0138	0.00797	0.000190333
498	0.202	0.224	0.216		0.214	0.01114	0.00643		0.439	0.419	0.413		0.42367	0.01361	0.00786	0.000185333
500	0.201	0.224	0.215		0.21333	0.01159	0.00669		0.44	0.418	0.414		0.424	0.014	0.00808	0.000196
502	0.202	0.222	0.214		0.21267	0.01007	0.00581		0.44	0.419	0.414		0.42433	0.0138	0.00797	0.000190333
504	0.203	0.221	0.213		0.21233	0.00902	0.00521		0.438	0.417	0.414		0.423	0.01308	0.00755	0.000171
506	0.202	0.222	0.213		0.21233	0.01002	0.00578		0.439	0.417	0.413		0.423	0.014	0.00808	0.000196
508	0.201	0.222	0.213		0.212	0.01054	0.00608		0.439	0.418	0.413		0.42333	0.0138	0.00797	0.000190333
510	0.204	0.222	0.212		0.21267	0.00902	0.00521		0.44	0.419	0.414		0.42433	0.0138	0.00797	0.000190333
512	0.202	0.223	0.214		0.213	0.01054	0.00608		0.44	0.418	0.413		0.42367	0.01436	0.00829	0.000206333
514	0.208	0.223	0.213		0.21467	0.00764	0.00441		0.439	0.417	0.413		0.423	0.014	0.00808	0.000196
516	0.205	0.221	0.213		0.213	0.008	0.00462		0.44	0.418	0.413		0.42367	0.01436	0.00829	0.000206333
518	0.2	0.22	0.213		0.211	0.01015	0.00586		0.44	0.417	0.413		0.42333	0.01457	0.00841	0.000212333
520	0.2	0.222	0.212		0.21133	0.01102	0.00636		0.44	0.416	0.415		0.42367	0.01415	0.00817	0.000200333
522	0.198	0.222	0.212		0.21067	0.01206	0.00696		0.439	0.417	0.413		0.423	0.014	0.00808	0.000196
524	0.201	0.221	0.212		0.21133	0.01002	0.00578		0.438	0.419	0.414		0.42367	0.01266	0.00731	0.000160333
526	0.201	0.221	0.21		0.21067	0.01002	0.00578		0.439	0.418	0.411		0.42267	0.01457	0.00841	0.000212333
528	0.197	0.222	0.212		0.21033	0.01258	0.00726		0.439	0.418	0.413		0.42333	0.0138	0.00797	0.000190333
530	0.198	0.222	0.211		0.21033	0.01201	0.00694		0.439	0.418	0.412		0.423	0.01418	0.00819	0.000201
532	0.198	0.22	0.21		0.20933	0.01102	0.00636		0.439	0.419	0.413		0.42367	0.01361	0.00786	0.000185333
534	0.2	0.227	0.21		0.21233	0.01365	0.00788		0.44	0.417	0.414		0.42367	0.01422	0.00821	0.000202333
536	0.199	0.219	0.211		0.20967	0.01007	0.00581		0.44	0.417	0.413		0.42333	0.01457	0.00841	0.000212333
538	0.198	0.221	0.21		0.20967	0.0115	0.00664		0.438	0.424	0.412		0.42467	0.01301	0.00751	0.000169333
540	0.202	0.221	0.209		0.21067	0.00961	0.00555		0.44	0.421	0.412		0.42433	0.01429	0.00825	0.000204333
542	0.198	0.22	0.21		0.20933	0.01102	0.00636		0.439	0.417	0.412		0.42267	0.01436	0.00829	0.000206333
544	0.198	0.219	0.209		0.20867	0.0105	0.00606		0.439	0.417	0.413		0.423	0.014	0.00808	0.000196
546	0.197	0.218	0.21		0.20833	0.0106	0.00612		0.44	0.417	0.412		0.423	0.01493	0.00862	0.000223
548	0.201	0.219	0.209		0.20967	0.00902	0.00521		0.439	0.417	0.412		0.42267	0.01436	0.00829	0.000206333
550	0.197	0.218	0.21		0.20833	0.0106	0.00612		0.437	0.418	0.412		0.42233	0.01305	0.00754	0.000170333
552	0.2	0.223	0.208		0.21033	0.01168	0.00674		0.438	0.416	0.412		0.422	0.014	0.00808	0.000196
554	0.198	0.219	0.208		0.20833	0.0105	0.00606		0.437	0.417	0.412		0.422	0.01323	0.00764	0.000175
556	0.199	0.218	0.209		0.20867	0.0095	0.00549		0.439	0.417	0.412		0.42267	0.01436	0.00829	0.000206333
558	0.196	0.218	0.208		0.20733	0.01102	0.00636		0.439	0.416	0.412		0.42233	0.01457	0.00841	0.000212333
560	0.197	0.217	0.208		0.20733	0.01002	0.00578		0.438	0.416	0.412		0.422	0.014	0.00808	0.000196
562	0.196	0.217	0.207		0.20667	0.0105	0.00606		0.439	0.415	0.412		0.422	0.0148	0.00854	0.000219
564	0.195	0.216	0.206		0.20567	0.0105	0.00606		0.438	0.417	0.412		0.42233	0.0138	0.00797	0.000190333
566	0.194	0.217	0.207		0.206	0.01153	0.00666		0.437	0.417	0.412		0.422	0.01323	0.00764	0.000175
568	0.194	0.216	0.207		0.20567	0.01106	0.00639		0.438	0.416	0.412		0.422	0.014	0.00808	0.000196
570	0.195	0.217	0.206		0.206	0.011	0.00635		0.438	0.415	0.412		0.42167	0.01422	0.00821	0.000202333
572	0.195	0.215	0.206		0.20533	0.01002	0.00578		0.437	0.417	0.413		0.42233	0.01286	0.00742	0.000165333
574	0.195	0.216	0.205		0.20533	0.0105	0.00606		0.438	0.415	0.412		0.42167	0.01422	0.00821	0.000202333
576	0.193	0.218	0.205		0.20533	0.0125	0.00722		0.439	0.416	0.41		0.42167	0.01531	0.00884	0.000234333
578	0.195	0.216	0.207		0.206	0.01054	0.00608		0.437	0.416	0.411		0.42133	0.0138	0.00797	0.000190333
580	0.195	0.216	0.205		0.20533	0.0105	0.00606		0.437	0.416	0.411		0.42133	0.0138	0.00797	0.000190333
582	0.195	0.217	0.206		0.206	0.011	0.00635		0.437	0.416	0.412		0.42167	0.01343	0.00775	0.000180333
584	0.194	0.215	0.206		0.205	0.01054	0.00608		0.437	0.416	0.412		0.42167	0.01343	0.00775	0.000180333
586	0.196	0.216	0.206		0.206	0.01	0.00577		0.437	0.415	0.41		0.42067	0.01436	0.00829	0.000206333
588	0.193	0.217	0.204		0.20467	0.01201	0.00694		0.438	0.416	0.411		0.42167	0.01436	0.00829	0.000206333
590	0.2	0.216	0.205		0.207	0.00819	0.00473		0.437	0.415	0.412		0.42133	0.01365	0.00788	0.000186333
592	0.193	0.215	0.204		0.204	0.011	0.00635		0.436	0.417	0.411		0.42133	0.01305	0.00754	0.000170333
594	0.192	0.215	0.205		0.204	0.01153	0.00666		0.437	0.415	0.412		0.42133	0.01365	0.00788	0.000186333
596	0.193	0.215	0.205		0.20433	0.01102	0.00636		0.437	0.416	0.41		0.421	0.01418	0.00819	0.000201
598	0.194	0.215	0.204		0.20433	0.0105	0.00606		0.438	0.415	0.412		0.42167	0.01422	0.00821	0.000202333
600	0.193	0.213	0.204		0.20333	0.01002	0.00578		0.437	0.415	0.41		0.42067	0.01436	0.00829	0.000206333
602	0.194	0.217	0.204		0.205	0.01153	0.00666		0.437	0.416	0.41		0.421	0.01418	0.00819	0.000201
604	0.194	0.213	0.203		0.20333	0.0095	0.00549		0.437	0.415	0.41		0.42067	0.01436	0.00829	0.000206333
606	0.19	0.214	0.202		0.202	0.012	0.00693		0.438	0.416	0.41		0.42133	0.01474	0.00851	0.000217333
608	0.192	0.213	0.204		0.203	0.01054	0.00608		0.436	0.415	0.41		0.42033	0.0138	0.00797	0.000190333
610	0.19	0.214	0.202		0.202	0.012	0.00693		0.437	0.415	0.412		0.42133	0.01365	0.00788	0.000186333
612	0.19	0.214	0.203		0.20233	0.01201	0.00694		0.437	0.416	0.411		0.42133	0.0138	0.00797	0.000190333
614	0.19	0.214	0.203		0.20233	0.01201	0.00694		0.436	0.415	0.41		0.42033	0.0138	0.00797	0.000190333
616	0.191	0.213	0.202		0.202	0.011	0.00635		0.436	0.415	0.411		0.42067	0.01343	0.00775	0.000180333
618	0.19	0.211	0.201		0.20067	0.0105	0.00606		0.436	0.417	0.411		0.42133	0.01305	0.00754	0.000170333
620	0.193	0.213	0.202		0.20267	0.01002	0.00578		0.435	0.415	0.411		0.42033	0.01286	0.00742	0.000165333
622	0.193	0.212	0.202		0.20233	0.0095	0.00549		0.436	0.414	0.411		0.42033	0.01365	0.00788	0.000186333
624	0.189	0.213	0.202		0.20133	0.01201	0.00694		0.437	0.414	0.411		0.42067	0.01422	0.00821	0.000202333
626	0.188	0.214	0.201		0.201	0.013	0.00751		0.436	0.415	0.411		0.42067	0.01343	0.00775	0.000180333
628	0.19	0.212	0.203		0.20167	0.01106	0.00639		0.436	0.415	0.411		0.42067	0.01343	0.00775	0.000180333
630	0.188	0.212	0.2		0.2	0.012	0.00693		0.436	0.415	0.411		0.42067	0.01343	0.00775	0.000180333
632	0.19	0.212	0.201		0.201	0.011	0.00635		0.437	0.414	0.41		0.42033	0.01457	0.00841	0.000212333
634	0.19	0.213	0.201		0.20133	0.0115	0.00664		0.436	0.415	0.411		0.42067	0.01343	0.00775	0.000180333
636	0.19	0.219	0.2		0.203	0.01473	0.0085		0.436	0.415	0.411		0.42067	0.01343	0.00775	0.000180333
638	0.188	0.211	0.201		0.2	0.01153	0.00666		0.435	0.416	0.409		0.42	0.01345	0.00777	0.000181
640	0.188	0.214	0.2		0.20067	0.01301	0.00751		0.436	0.423	0.411		0.42333	0.0125	0.00722	0.000156333
642	0.188	0.21	0.2		0.19933	0.01102	0.00636		0.435	0.417	0.41		0.42067	0.0129	0.00745	0.000166333
644	0.188	0.212	0.199		0.19967	0.01201	0.00694		0.435	0.414	0.411		0.42	0.01308	0.00755	0.000171
646	0.187	0.214	0.201		0.20067	0.0135	0.0078		0.435	0.414	0.411		0.42	0.01308	0.00755	0.000171
648	0.186	0.21	0.199		0.19833	0.01201	0.00694		0.436	0.415	0.409		0.42	0.01418	0.00819	0.000201
650	0.187	0.209	0.199		0.19833	0.01102	0.00636		0.435	0.413	0.411		0.41967	0.01332	0.00769	0.000177333
652	0.187	0.211	0.198		0.19867	0.01201	0.00694		0.435	0.417	0.409		0.42033	0.01332	0.00769	0.000177333
654	0.188	0.211	0.198		0.199	0.01153	0.00666		0.436	0.415	0.41		0.42033	0.0138	0.00797	0.000190333
656	0.189	0.213	0.198		0.2	0.01212	0.007		0.435	0.415	0.409		0.41967	0.01361	0.00786	0.000185333
658	0.188	0.21	0.198		0.19867	0.01102	0.00636		0.435	0.419	0.409		0.421	0.01311	0.00757	0.000172
660	0.187	0.212	0.198		0.199	0.01253	0.00723		0.436	0.417	0.409		0.42067	0.01387	0.00801	0.000192333
662	0.186	0.211	0.198		0.19833	0.0125	0.00722		0.438	0.415	0.409		0.42067	0.01531	0.00884	0.000234333
664	0.186	0.21	0.198		0.198	0.012	0.00693		0.435	0.413	0.41		0.41933	0.01365	0.00788	0.000186333
666	0.186	0.211	0.197		0.198	0.01253	0.00723		0.435	0.415	0.409		0.41967	0.01361	0.00786	0.000185333
668	0.19	0.209	0.197		0.19867	0.00961	0.00555		0.435	0.414	0.41		0.41967	0.01343	0.00775	0.000180333
670	0.187	0.209	0.199		0.19833	0.01102	0.00636		0.435	0.414	0.411		0.42	0.01308	0.00755	0.000171
672	0.187	0.209	0.196		0.19733	0.01106	0.00639		0.435	0.413	0.41		0.41933	0.01365	0.00788	0.000186333
674	0.185	0.209	0.196		0.19667	0.01201	0.00694		0.435	0.414	0.409		0.41933	0.0138	0.00797	0.000190333
676	0.185	0.208	0.196		0.19633	0.0115	0.00664		0.436	0.414	0.41		0.42	0.014	0.00808	0.000196
678	0.186	0.207	0.196		0.19633	0.0105	0.00606		0.435	0.415	0.409		0.41967	0.01361	0.00786	0.000185333
680	0.185	0.208	0.196		0.19633	0.0115	0.00664		0.435	0.415	0.409		0.41967	0.01361	0.00786	0.000185333
682	0.186	0.207	0.197		0.19667	0.0105	0.00606		0.435	0.413	0.409		0.419	0.014	0.00808	0.000196
684	0.184	0.21	0.195		0.19633	0.01305	0.00754		0.435	0.414	0.409		0.41933	0.0138	0.00797	0.000190333
686	0.185	0.207	0.195		0.19567	0.01102	0.00636		0.435	0.414	0.409		0.41933	0.0138	0.00797	0.000190333
688	0.186	0.208	0.196		0.19667	0.01102	0.00636		0.436	0.416	0.408		0.42	0.01442	0.00833	0.000208
690	0.185	0.208	0.195		0.196	0.01153	0.00666		0.434	0.412	0.409		0.41833	0.01365	0.00788	0.000186333
692	0.184	0.208	0.194		0.19533	0.01206	0.00696		0.435	0.415	0.409		0.41967	0.01361	0.00786	0.000185333
694	0.187	0.209	0.195		0.197	0.01114	0.00643		0.435	0.413	0.408		0.41867	0.01436	0.00829	0.000206333
696	0.184	0.207	0.195		0.19533	0.0115	0.00664		0.433	0.413	0.408		0.418	0.01323	0.00764	0.000175
698	0.185	0.206	0.195		0.19533	0.0105	0.00606		0.435	0.414	0.409		0.41933	0.0138	0.00797	0.000190333
700	0.183	0.207	0.194		0.19467	0.01201	0.00694		0.435	0.412	0.409		0.41867	0.01422	0.00821	0.000202333
702	0.185	0.206	0.193		0.19467	0.0106	0.00612		0.435	0.413	0.408		0.41867	0.01436	0.00829	0.000206333
704	0.183	0.207	0.194		0.19467	0.01201	0.00694		0.435	0.413	0.409		0.419	0.014	0.00808	0.000196
706	0.183	0.207	0.195		0.195	0.012	0.00693		0.433	0.412	0.408		0.41767	0.01343	0.00775	0.000180333
708	0.183	0.207	0.193		0.19433	0.01206	0.00696		0.433	0.413	0.409		0.41833	0.01286	0.00742	0.000165333
710	0.182	0.207	0.196		0.195	0.01253	0.00723		0.434	0.416	0.409		0.41967	0.0129	0.00745	0.000166333
712	0.182	0.204	0.194		0.19333	0.01102	0.00636		0.433	0.423	0.408		0.42133	0.01258	0.00726	0.000158333
714	0.185	0.206	0.193		0.19467	0.0106	0.00612		0.434	0.413	0.409		0.41867	0.01343	0.00775	0.000180333
716	0.183	0.205	0.193		0.19367	0.01102	0.00636		0.433	0.413	0.409		0.41833	0.01286	0.00742	0.000165333
718	0.182	0.206	0.192		0.19333	0.01206	0.00696		0.434	0.412	0.408		0.418	0.014	0.00808	0.000196
720	0.187	0.205	0.194		0.19533	0.00907	0.00524		0.436	0.413	0.408		0.419	0.01493	0.00862	0.000223
722	0.181	0.205	0.193		0.193	0.012	0.00693		0.433	0.416	0.409		0.41933	0.01234	0.00713	0.000152333
724	0.182	0.204	0.192		0.19267	0.01102	0.00636		0.434	0.413	0.407		0.418	0.01418	0.00819	0.000201
726	0.182	0.207	0.193		0.194	0.01253	0.00723		0.433	0.413	0.408		0.418	0.01323	0.00764	0.000175
728	0.182	0.207	0.192		0.19367	0.01258	0.00726		0.433	0.413	0.407		0.41767	0.01361	0.00786	0.000185333
730	0.18	0.204	0.193		0.19233	0.01201	0.00694		0.435	0.414	0.407		0.41867	0.01457	0.00841	0.000212333
732	0.182	0.205	0.19		0.19233	0.01168	0.00674		0.435	0.414	0.409		0.41933	0.0138	0.00797	0.000190333
734	0.18	0.205	0.192		0.19233	0.0125	0.00722		0.434	0.412	0.408		0.418	0.014	0.00808	0.000196
736	0.181	0.204	0.191		0.192	0.01153	0.00666		0.433	0.414	0.409		0.41867	0.01266	0.00731	0.000160333
738	0.179	0.207	0.191		0.19233	0.01405	0.00811		0.433	0.414	0.409		0.41867	0.01266	0.00731	0.000160333
740	0.181	0.203	0.19		0.19133	0.01106	0.00639		0.434	0.413	0.408		0.41833	0.0138	0.00797	0.000190333
742	0.182	0.206	0.191		0.193	0.01212	0.007		0.434	0.415	0.408		0.419	0.01345	0.00777	0.000181
744	0.182	0.203	0.19		0.19167	0.0106	0.00612		0.434	0.411	0.408		0.41767	0.01422	0.00821	0.000202333
746	0.18	0.203	0.19		0.191	0.01153	0.00666		0.432	0.412	0.408		0.41733	0.01286	0.00742	0.000165333
748	0.179	0.206	0.19		0.19167	0.01358	0.00784		0.433	0.413	0.408		0.418	0.01323	0.00764	0.000175
750	0.178	0.206	0.19		0.19133	0.01405	0.00811		0.433	0.412	0.409		0.418	0.01308	0.00755	0.000171
752	0.18	0.203	0.19		0.191	0.01153	0.00666		0.433	0.414	0.408		0.41833	0.01305	0.00754	0.000170333
754	0.178	0.204	0.191		0.191	0.013	0.00751		0.433	0.411	0.408		0.41733	0.01365	0.00788	0.000186333
756	0.181	0.202	0.19		0.191	0.01054	0.00608		0.433	0.415	0.407		0.41833	0.01332	0.00769	0.000177333
758	0.181	0.203	0.189		0.191	0.01114	0.00643		0.434	0.413	0.407		0.418	0.01418	0.00819	0.000201
760	0.18	0.203	0.192		0.19167	0.0115	0.00664		0.433	0.415	0.407		0.41833	0.01332	0.00769	0.000177333
762	0.177	0.204	0.19		0.19033	0.0135	0.0078		0.432	0.414	0.407		0.41767	0.0129	0.00745	0.000166333
764	0.179	0.203	0.189		0.19033	0.01206	0.00696		0.433	0.412	0.407		0.41733	0.0138	0.00797	0.000190333
766	0.18	0.204	0.19		0.19133	0.01206	0.00696		0.433	0.412	0.406		0.417	0.01418	0.00819	0.000201
768	0.181	0.203	0.19		0.19133	0.01106	0.00639		0.433	0.412	0.408		0.41767	0.01343	0.00775	0.000180333
770	0.178	0.205	0.19		0.191	0.01353	0.00781		0.433	0.413	0.406		0.41733	0.01401	0.00809	0.000196333
772	0.178	0.205	0.189		0.19067	0.01358	0.00784		0.433	0.41	0.408		0.417	0.01389	0.00802	0.000193
774	0.181	0.202	0.189		0.19067	0.0106	0.00612		0.433	0.411	0.407		0.417	0.014	0.00808	0.000196
776	0.181	0.207	0.189		0.19233	0.01332	0.00769		0.434	0.412	0.409		0.41833	0.01365	0.00788	0.000186333
778	0.178	0.201	0.187		0.18867	0.01159	0.00669		0.433	0.411	0.406		0.41667	0.01436	0.00829	0.000206333
780	0.176	0.203	0.188		0.189	0.01353	0.00781		0.431	0.411	0.407		0.41633	0.01286	0.00742	0.000165333
782	0.177	0.202	0.187		0.18867	0.01258	0.00726		0.432	0.411	0.406		0.41633	0.0138	0.00797	0.000190333
784	0.181	0.203	0.187		0.19033	0.01137	0.00657		0.432	0.42	0.407		0.41967	0.0125	0.00722	0.000156333
786	0.177	0.202	0.188		0.189	0.01253	0.00723		0.431	0.411	0.407		0.41633	0.01286	0.00742	0.000165333
788	0.185	0.202	0.187		0.19133	0.00929	0.00536		0.433	0.414	0.407		0.418	0.01345	0.00777	0.000181
790	0.176	0.204	0.187		0.189	0.01411	0.00814		0.432	0.411	0.407		0.41667	0.01343	0.00775	0.000180333
792	0.177	0.202	0.188		0.189	0.01253	0.00723		0.432	0.411	0.405		0.416	0.01418	0.00819	0.000201
794	0.179	0.203	0.189		0.19033	0.01206	0.00696		0.433	0.41	0.407		0.41667	0.01422	0.00821	0.000202333
796	0.18	0.202	0.186		0.18933	0.01137	0.00657		0.431	0.412	0.406		0.41633	0.01305	0.00754	0.000170333
798	0.176	0.202	0.187		0.18833	0.01305	0.00754		0.433	0.411	0.407		0.417	0.014	0.00808	0.000196
800	0.18	0.201	0.187		0.18933	0.01069	0.00617		0.432	0.41	0.407		0.41633	0.01365	0.00788	0.000186333
802	0.185	0.201	0.187		0.191	0.00872	0.00503		0.432	0.409	0.407		0.416	0.01389	0.00802	0.000193
804	0.176	0.201	0.185		0.18733	0.01266	0.00731		0.43	0.411	0.406		0.41567	0.01266	0.00731	0.000160333
806	0.174	0.201	0.187		0.18733	0.0135	0.0078		0.431	0.419	0.407		0.419	0.012	0.00693	0.000144
808	0.175	0.203	0.187		0.18833	0.01405	0.00811		0.431	0.411	0.406		0.416	0.01323	0.00764	0.000175
810	0.177	0.202	0.186		0.18833	0.01266	0.00731		0.431	0.412	0.406		0.41633	0.01305	0.00754	0.000170333
812	0.176	0.201	0.186		0.18767	0.01258	0.00726		0.433	0.41	0.406		0.41633	0.01457	0.00841	0.000212333
814	0.175	0.201	0.187		0.18767	0.01301	0.00751		0.431	0.41	0.407		0.416	0.01308	0.00755	0.000171
816	0.176	0.201	0.185		0.18733	0.01266	0.00731		0.43	0.414	0.406		0.41667	0.01222	0.00706	0.000149333
818	0.179	0.2	0.184		0.18767	0.01097	0.00633		0.432	0.409	0.406		0.41567	0.01422	0.00821	0.000202333
820	0.175	0.202	0.186		0.18767	0.01358	0.00784		0.431	0.409	0.405		0.415	0.014	0.00808	0.000196
822	0.175	0.2	0.186		0.187	0.01253	0.00723		0.431	0.412	0.406		0.41633	0.01305	0.00754	0.000170333
824	0.174	0.2	0.185		0.18633	0.01305	0.00754		0.431	0.41	0.406		0.41567	0.01343	0.00775	0.000180333
826	0.177	0.198	0.185		0.18667	0.0106	0.00612		0.43	0.412	0.405		0.41567	0.0129	0.00745	0.000166333
828	0.174	0.2	0.185		0.18633	0.01305	0.00754		0.431	0.409	0.406		0.41533	0.01365	0.00788	0.000186333
830	0.176	0.199	0.185		0.18667	0.01159	0.00669		0.43	0.41	0.406		0.41533	0.01286	0.00742	0.000165333
832	0.175	0.2	0.182		0.18567	0.0129	0.00745		0.432	0.411	0.406		0.41633	0.0138	0.00797	0.000190333
834	0.175	0.2	0.185		0.18667	0.01258	0.00726		0.43	0.41	0.407		0.41567	0.0125	0.00722	0.000156333
836	0.175	0.2	0.185		0.18667	0.01258	0.00726		0.431	0.411	0.406		0.416	0.01323	0.00764	0.000175
838	0.174	0.2	0.184		0.186	0.01311	0.00757		0.431	0.41	0.406		0.41567	0.01343	0.00775	0.000180333
840	0.172	0.2	0.185		0.18567	0.01401	0.00809		0.43	0.41	0.406		0.41533	0.01286	0.00742	0.000165333
842	0.175	0.2	0.183		0.186	0.01277	0.00737		0.431	0.41	0.405		0.41533	0.0138	0.00797	0.000190333
844	0.175	0.199	0.184		0.186	0.01212	0.007		0.429	0.41	0.405		0.41467	0.01266	0.00731	0.000160333
846	0.173	0.198	0.185		0.18533	0.0125	0.00722		0.43	0.413	0.406		0.41633	0.01234	0.00713	0.000152333
848	0.174	0.198	0.184		0.18533	0.01206	0.00696		0.431	0.409	0.406		0.41533	0.01365	0.00788	0.000186333
850	0.173	0.2	0.184		0.18567	0.01358	0.00784		0.432	0.411	0.407		0.41667	0.01343	0.00775	0.000180333
852	0.174	0.197	0.184		0.185	0.01153	0.00666		0.432	0.41	0.404		0.41533	0.01474	0.00851	0.000217333
854	0.172	0.202	0.185		0.18633	0.01504	0.00869		0.43	0.415	0.406		0.417	0.01212	0.007	0.000147
856	0.172	0.197	0.183		0.184	0.01253	0.00723		0.431	0.409	0.405		0.415	0.014	0.00808	0.000196
858	0.173	0.198	0.183		0.18467	0.01258	0.00726		0.43	0.415	0.405		0.41667	0.01258	0.00726	0.000158333
860	0.181	0.198	0.183		0.18733	0.00929	0.00536		0.43	0.418	0.404		0.41733	0.01301	0.00751	0.000169333
862	0.174	0.198	0.182		0.18467	0.01222	0.00706		0.43	0.411	0.404		0.415	0.01345	0.00777	0.000181
864	0.173	0.197	0.184		0.18467	0.01201	0.00694		0.431	0.409	0.405		0.415	0.014	0.00808	0.000196
866	0.171	0.198	0.183		0.184	0.01353	0.00781		0.431	0.41	0.404		0.415	0.01418	0.00819	0.000201
868	0.172	0.198	0.182		0.184	0.01311	0.00757		0.43	0.41	0.405		0.415	0.01323	0.00764	0.000175
870	0.172	0.201	0.181		0.18467	0.01484	0.00857		0.43	0.412	0.404		0.41533	0.01332	0.00769	0.000177333
872	0.174	0.198	0.181		0.18433	0.01234	0.00713		0.43	0.408	0.404		0.414	0.014	0.00808	0.000196
874	0.172	0.196	0.181		0.183	0.01212	0.007		0.43	0.409	0.405		0.41467	0.01343	0.00775	0.000180333
876	0.174	0.198	0.182		0.18467	0.01222	0.00706		0.429	0.41	0.406		0.415	0.01229	0.00709	0.000151
878	0.171	0.204	0.183		0.186	0.0167	0.00964		0.429	0.409	0.406		0.41467	0.0125	0.00722	0.000156333
880	0.172	0.196	0.181		0.183	0.01212	0.007		0.431	0.41	0.404		0.415	0.01418	0.00819	0.000201
882	0.173	0.195	0.182		0.18333	0.01106	0.00639		0.43	0.41	0.404		0.41467	0.01361	0.00786	0.000185333
884	0.173	0.196	0.181		0.18333	0.01168	0.00674		0.43	0.41	0.404		0.41467	0.01361	0.00786	0.000185333
886	0.172	0.197	0.182		0.18367	0.01258	0.00726		0.43	0.41	0.404		0.41467	0.01361	0.00786	0.000185333
888	0.171	0.195	0.181		0.18233	0.01206	0.00696		0.429	0.408	0.406		0.41433	0.01274	0.00736	0.000162333
890	0.17	0.195	0.181		0.182	0.01253	0.00723		0.43	0.41	0.403		0.41433	0.01401	0.00809	0.000196333
892	0.172	0.195	0.18		0.18233	0.01168	0.00674		0.43	0.41	0.404		0.41467	0.01361	0.00786	0.000185333
894	0.171	0.197	0.18		0.18267	0.0132	0.00762		0.429	0.409	0.404		0.414	0.01323	0.00764	0.000175
896	0.17	0.196	0.181		0.18233	0.01305	0.00754		0.43	0.412	0.406		0.416	0.01249	0.00721	0.000156
898	0.17	0.195	0.179		0.18133	0.01266	0.00731		0.428	0.408	0.404		0.41333	0.01286	0.00742	0.000165333
900	0.171	0.195	0.18		0.182	0.01212	0.007		0.43	0.409	0.405		0.41467	0.01343	0.00775	0.000180333
902	0.169	0.195	0.181		0.18167	0.01301	0.00751		0.431	0.41	0.403		0.41467	0.01457	0.00841	0.000212333
904	0.17	0.195	0.18		0.18167	0.01258	0.00726		0.429	0.412	0.404		0.415	0.01277	0.00737	0.000163
906	0.171	0.197	0.18		0.18267	0.0132	0.00762		0.429	0.413	0.404		0.41533	0.01266	0.00731	0.000160333
908	0.171	0.194	0.179		0.18133	0.01168	0.00674		0.43	0.408	0.403		0.41367	0.01436	0.00829	0.000206333
910	0.169	0.197	0.181		0.18233	0.01405	0.00811		0.43	0.408	0.403		0.41367	0.01436	0.00829	0.000206333
912	0.171	0.195	0.178		0.18133	0.01234	0.00713		0.429	0.407	0.403		0.413	0.014	0.00808	0.000196
914	0.17	0.194	0.179		0.181	0.01212	0.007		0.43	0.411	0.404		0.415	0.01345	0.00777	0.000181
916	0.168	0.195	0.179		0.18067	0.01358	0.00784		0.43	0.408	0.404		0.414	0.014	0.00808	0.000196
918	0.171	0.195	0.178		0.18133	0.01234	0.00713		0.429	0.408	0.404		0.41367	0.01343	0.00775	0.000180333
920	0.167	0.195	0.179		0.18033	0.01405	0.00811		0.429	0.408	0.402		0.413	0.01418	0.00819	0.000201
922	0.169	0.196	0.178		0.181	0.01375	0.00794		0.431	0.408	0.404		0.41433	0.01457	0.00841	0.000212333
924	0.169	0.194	0.178		0.18033	0.01266	0.00731		0.43	0.408	0.404		0.414	0.014	0.00808	0.000196
926	0.168	0.195	0.179		0.18067	0.01358	0.00784		0.43	0.409	0.403		0.414	0.01418	0.00819	0.000201
928	0.17	0.196	0.178		0.18133	0.01332	0.00769		0.428	0.413	0.403		0.41467	0.01258	0.00726	0.000158333
930	0.168	0.194	0.18		0.18067	0.01301	0.00751		0.429	0.41	0.402		0.41367	0.01387	0.00801	0.000192333
932	0.169	0.194	0.178		0.18033	0.01266	0.00731		0.429	0.408	0.404		0.41367	0.01343	0.00775	0.000180333
934	0.174	0.194	0.179		0.18233	0.01041	0.00601		0.429	0.409	0.402		0.41333	0.01401	0.00809	0.000196333
936	0.17	0.193	0.177		0.18	0.01179	0.00681		0.429	0.415	0.403		0.41567	0.01301	0.00751	0.000169333
938	0.168	0.192	0.178		0.17933	0.01206	0.00696		0.429	0.407	0.403		0.413	0.014	0.00808	0.000196
940	0.167	0.194	0.179		0.18	0.01353	0.00781		0.427	0.409	0.403		0.413	0.01249	0.00721	0.000156
942	0.167	0.194	0.178		0.17967	0.01358	0.00784		0.427	0.408	0.403		0.41267	0.01266	0.00731	0.000160333
944	0.175	0.195	0.178		0.18267	0.01079	0.00623		0.427	0.407	0.403		0.41233	0.01286	0.00742	0.000165333
946	0.168	0.194	0.179		0.18033	0.01305	0.00754		0.429	0.408	0.403		0.41333	0.0138	0.00797	0.000190333
948	0.167	0.192	0.178		0.179	0.01253	0.00723		0.429	0.406	0.403		0.41267	0.01422	0.00821	0.000202333
950	0.167	0.192	0.177		0.17867	0.01258	0.00726		0.429	0.408	0.404		0.41367	0.01343	0.00775	0.000180333
952	0.168	0.193	0.176		0.179	0.01277	0.00737		0.429	0.41	0.403		0.414	0.01345	0.00777	0.000181
954	0.173	0.196	0.177		0.182	0.01229	0.00709		0.427	0.409	0.403		0.413	0.01249	0.00721	0.000156
956	0.168	0.191	0.178		0.179	0.01153	0.00666		0.428	0.407	0.402		0.41233	0.0138	0.00797	0.000190333
958	0.168	0.195	0.176		0.17967	0.01387	0.00801		0.427	0.408	0.405		0.41333	0.01193	0.00689	0.000142333
960	0.165	0.195	0.176		0.17867	0.01518	0.00876		0.427	0.407	0.402		0.412	0.01323	0.00764	0.000175
962	0.173	0.193	0.177		0.181	0.01058	0.00611		0.429	0.407	0.401		0.41233	0.01474	0.00851	0.000217333
964	0.166	0.193	0.178		0.179	0.01353	0.00781		0.429	0.408	0.403		0.41333	0.0138	0.00797	0.000190333
966	0.165	0.191	0.176		0.17733	0.01305	0.00754		0.427	0.407	0.403		0.41233	0.01286	0.00742	0.000165333
968	0.166	0.192	0.176		0.178	0.01311	0.00757		0.428	0.408	0.402		0.41267	0.01361	0.00786	0.000185333
970	0.165	0.192	0.176		0.17767	0.01358	0.00784		0.428	0.413	0.403		0.41467	0.01258	0.00726	0.000158333
972	0.172	0.193	0.175		0.18	0.01136	0.00656		0.428	0.407	0.402		0.41233	0.0138	0.00797	0.000190333
974	0.167	0.193	0.174		0.178	0.01345	0.00777		0.428	0.409	0.402		0.413	0.01345	0.00777	0.000181
976	0.166	0.191	0.174		0.177	0.01277	0.00737		0.428	0.408	0.403		0.413	0.01323	0.00764	0.000175
978	0.165	0.191	0.176		0.17733	0.01305	0.00754		0.428	0.407	0.401		0.412	0.01418	0.00819	0.000201
980	0.177	0.192	0.175		0.18133	0.00929	0.00536		0.429	0.408	0.403		0.41333	0.0138	0.00797	0.000190333
982	0.168	0.193	0.176		0.179	0.01277	0.00737		0.427	0.406	0.404		0.41233	0.01274	0.00736	0.000162333
984	0.166	0.191	0.176		0.17767	0.01258	0.00726		0.427	0.407	0.401		0.41167	0.01361	0.00786	0.000185333
986	0.169	0.192	0.176		0.179	0.01179	0.00681		0.426	0.408	0.402		0.412	0.01249	0.00721	0.000156
988	0.168	0.192	0.175		0.17833	0.01234	0.00713		0.429	0.407	0.401		0.41233	0.01474	0.00851	0.000217333
990	0.166	0.193	0.174		0.17767	0.01387	0.00801		0.427	0.408	0.402		0.41233	0.01305	0.00754	0.000170333
992	0.166	0.191	0.176		0.17767	0.01258	0.00726		0.427	0.407	0.402		0.412	0.01323	0.00764	0.000175
994	0.164	0.192	0.174		0.17667	0.01419	0.00819		0.428	0.407	0.403		0.41267	0.01343	0.00775	0.000180333
996	0.166	0.191	0.174		0.177	0.01277	0.00737		0.426	0.406	0.402		0.41133	0.01286	0.00742	0.000165333
998	0.166	0.191	0.174		0.177	0.01277	0.00737		0.426	0.407	0.403		0.412	0.01229	0.00709	0.000151
1000	0.168	0.191	0.174		0.17767	0.01193	0.00689		0.426	0.406	0.403		0.41167	0.0125	0.00722	0.000156333
1002	0.164	0.192	0.174		0.17667	0.01419	0.00819		0.427	0.407	0.402		0.412	0.01323	0.00764	0.000175
1004	0.164	0.19	0.174		0.176	0.01311	0.00757		0.427	0.407	0.403		0.41233	0.01286	0.00742	0.000165333
1006	0.164	0.191	0.174		0.17633	0.01365	0.00788		0.427	0.407	0.403		0.41233	0.01286	0.00742	0.000165333
1008	0.165	0.19	0.174		0.17633	0.01266	0.00731		0.426	0.408	0.402		0.412	0.01249	0.00721	0.000156
1010	0.164	0.191	0.174		0.17633	0.01365	0.00788		0.427	0.407	0.402		0.412	0.01323	0.00764	0.000175
1012	0.166	0.189	0.173		0.176	0.01179	0.00681		0.427	0.407	0.402		0.412	0.01323	0.00764	0.000175
1014	0.164	0.189	0.174		0.17567	0.01258	0.00726		0.427	0.408	0.402		0.41233	0.01305	0.00754	0.000170333
1016	0.163	0.19	0.174		0.17567	0.01358	0.00784		0.426	0.408	0.401		0.41167	0.0129	0.00745	0.000166333
1018	0.164	0.19	0.173		0.17567	0.0132	0.00762		0.426	0.407	0.402		0.41167	0.01266	0.00731	0.000160333
1020	0.163	0.19	0.174		0.17567	0.01358	0.00784		0.426	0.409	0.401		0.412	0.01277	0.00737	0.000163
1022	0.163	0.19	0.172		0.175	0.01375	0.00794		0.426	0.405	0.403		0.41133	0.01274	0.00736	0.000162333
1024	0.163	0.191	0.171		0.175	0.01442	0.00833		0.426	0.406	0.401		0.411	0.01323	0.00764	0.000175
1026	0.162	0.189	0.173		0.17467	0.01358	0.00784		0.427	0.407	0.402		0.412	0.01323	0.00764	0.000175
1028	0.165	0.19	0.171		0.17533	0.01305	0.00754		0.427	0.407	0.401		0.41167	0.01361	0.00786	0.000185333
1030	0.162	0.189	0.174		0.175	0.01353	0.00781		0.425	0.407	0.402		0.41133	0.0121	0.00698	0.000146333
1032	0.164	0.187	0.173		0.17467	0.01159	0.00669		0.426	0.407	0.402		0.41167	0.01266	0.00731	0.000160333
1034	0.163	0.188	0.174		0.175	0.01253	0.00723		0.425	0.406	0.402		0.411	0.01229	0.00709	0.000151
1036	0.164	0.187	0.173		0.17467	0.01159	0.00669		0.426	0.405	0.401		0.41067	0.01343	0.00775	0.000180333
1038	0.164	0.189	0.172		0.175	0.01277	0.00737		0.426	0.406	0.401		0.411	0.01323	0.00764	0.000175
1040	0.163	0.189	0.172		0.17467	0.0132	0.00762		0.427	0.41	0.401		0.41267	0.0132	0.00762	0.000174333
1042	0.163	0.19	0.173		0.17533	0.01365	0.00788		0.427	0.406	0.401		0.41133	0.0138	0.00797	0.000190333
1044	0.162	0.189	0.172		0.17433	0.01365	0.00788		0.427	0.406	0.4		0.411	0.01418	0.00819	0.000201
1046	0.162	0.188	0.171		0.17367	0.0132	0.00762		0.425	0.407	0.402		0.41133	0.0121	0.00698	0.000146333
1048	0.161	0.188	0.172		0.17367	0.01358	0.00784		0.426	0.409	0.401		0.412	0.01277	0.00737	0.000163
1050	0.165	0.191	0.171		0.17567	0.01361	0.00786		0.426	0.407	0.401		0.41133	0.01305	0.00754	0.000170333
1052	0.161	0.188	0.171		0.17333	0.01365	0.00788		0.427	0.404	0.401		0.41067	0.01422	0.00821	0.000202333
1054	0.164	0.19	0.171		0.175	0.01345	0.00777		0.425	0.405	0.402		0.41067	0.0125	0.00722	0.000156333
1056	0.162	0.188	0.17		0.17333	0.01332	0.00769		0.427	0.406	0.401		0.41133	0.0138	0.00797	0.000190333
1058	0.162	0.188	0.172		0.174	0.01311	0.00757		0.426	0.406	0.401		0.411	0.01323	0.00764	0.000175
1060	0.162	0.187	0.172		0.17367	0.01258	0.00726		0.425	0.406	0.401		0.41067	0.01266	0.00731	0.000160333
1062	0.16	0.19	0.171		0.17367	0.01518	0.00876		0.425	0.406	0.4		0.41033	0.01305	0.00754	0.000170333
1064	0.161	0.187	0.171		0.173	0.01311	0.00757		0.425	0.404	0.4		0.40967	0.01343	0.00775	0.000180333
1066	0.161	0.186	0.171		0.17267	0.01258	0.00726		0.427	0.405	0.401		0.411	0.014	0.00808	0.000196
1068	0.164	0.189	0.171		0.17467	0.0129	0.00745		0.425	0.404	0.399		0.40933	0.0138	0.00797	0.000190333
1070	0.161	0.186	0.171		0.17267	0.01258	0.00726		0.426	0.405	0.4		0.41033	0.0138	0.00797	0.000190333
1072	0.161	0.187	0.169		0.17233	0.01332	0.00769		0.426	0.404	0.4		0.41	0.014	0.00808	0.000196
1074	0.16	0.188	0.169		0.17233	0.01429	0.00825		0.425	0.405	0.4		0.41	0.01323	0.00764	0.000175
1076	0.161	0.186	0.169		0.172	0.01277	0.00737		0.426	0.405	0.4		0.41033	0.0138	0.00797	0.000190333
1078	0.161	0.186	0.17		0.17233	0.01266	0.00731		0.425	0.408	0.4		0.411	0.01277	0.00737	0.000163
1080	0.162	0.189	0.17		0.17367	0.01387	0.00801		0.426	0.405	0.4		0.41033	0.0138	0.00797	0.000190333
1082	0.159	0.187	0.168		0.17133	0.01429	0.00825		0.426	0.405	0.4		0.41033	0.0138	0.00797	0.000190333
1084	0.158	0.186	0.168		0.17067	0.01419	0.00819		0.423	0.404	0.4		0.409	0.01229	0.00709	0.000151
1086	0.16	0.187	0.169		0.172	0.01375	0.00794		0.425	0.404	0.4		0.40967	0.01343	0.00775	0.000180333
1088	0.159	0.187	0.17		0.172	0.01411	0.00814		0.424	0.404	0.399		0.409	0.01323	0.00764	0.000175
1090	0.159	0.186	0.169		0.17133	0.01365	0.00788		0.425	0.407	0.4		0.41067	0.0129	0.00745	0.000166333
1092	0.159	0.186	0.169		0.17133	0.01365	0.00788		0.424	0.404	0.4		0.40933	0.01286	0.00742	0.000165333
1094	0.165	0.185	0.17		0.17333	0.01041	0.00601		0.425	0.405	0.398		0.40933	0.01401	0.00809	0.000196333
1096	0.159	0.188	0.169		0.172	0.01473	0.0085		0.425	0.405	0.402		0.41067	0.0125	0.00722	0.000156333
1098	0.158	0.187	0.169		0.17133	0.01464	0.00845		0.426	0.405	0.401		0.41067	0.01343	0.00775	0.000180333
1100	0.162	0.185	0.168		0.17167	0.01193	0.00689		0.425	0.405	0.4		0.41	0.01323	0.00764	0.000175
1102	0.159	0.185	0.17		0.17133	0.01305	0.00754		0.425	0.404	0.4		0.40967	0.01343	0.00775	0.000180333
1104	0.159	0.186	0.168		0.171	0.01375	0.00794		0.424	0.405	0.4		0.40967	0.01266	0.00731	0.000160333
1106	0.16	0.188	0.168		0.172	0.01442	0.00833		0.424	0.404	0.401		0.40967	0.0125	0.00722	0.000156333
1108	0.16	0.187	0.168		0.17167	0.01387	0.00801		0.426	0.404	0.398		0.40933	0.01474	0.00851	0.000217333
1110	0.158	0.19	0.169		0.17233	0.01626	0.00939		0.425	0.404	0.399		0.40933	0.0138	0.00797	0.000190333
1112	0.158	0.185	0.168		0.17033	0.01365	0.00788		0.425	0.404	0.399		0.40933	0.0138	0.00797	0.000190333
1114	0.158	0.186	0.168		0.17067	0.01419	0.00819		0.425	0.407	0.399		0.41033	0.01332	0.00769	0.000177333
1116	0.158	0.185	0.168		0.17033	0.01365	0.00788		0.425	0.404	0.402		0.41033	0.01274	0.00736	0.000162333
1118	0.159	0.184	0.168		0.17033	0.01266	0.00731		0.424	0.403	0.4		0.409	0.01308	0.00755	0.000171
1120	0.163	0.185	0.169		0.17233	0.01137	0.00657		0.423	0.403	0.399		0.40833	0.01286	0.00742	0.000165333
1122	0.163	0.185	0.167		0.17167	0.01172	0.00677		0.424	0.405	0.399		0.40933	0.01305	0.00754	0.000170333
1124	0.16	0.185	0.167		0.17067	0.0129	0.00745		0.424	0.404	0.399		0.409	0.01323	0.00764	0.000175
1126	0.158	0.185	0.168		0.17033	0.01365	0.00788		0.423	0.403	0.399		0.40833	0.01286	0.00742	0.000165333
1128	0.159	0.183	0.168		0.17	0.01212	0.007		0.424	0.404	0.399		0.409	0.01323	0.00764	0.000175
1130	0.158	0.187	0.167		0.17067	0.01484	0.00857		0.424	0.404	0.399		0.409	0.01323	0.00764	0.000175
1132	0.157	0.183	0.167		0.169	0.01311	0.00757		0.425	0.405	0.398		0.40933	0.01401	0.00809	0.000196333
1134	0.16	0.185	0.167		0.17067	0.0129	0.00745		0.425	0.405	0.399		0.40967	0.01361	0.00786	0.000185333
1136	0.157	0.185	0.167		0.16967	0.01419	0.00819		0.424	0.404	0.4		0.40933	0.01286	0.00742	0.000165333
1138	0.159	0.183	0.167		0.16967	0.01222	0.00706		0.425	0.406	0.399		0.41	0.01345	0.00777	0.000181
1140	0.158	0.185	0.167		0.17	0.01375	0.00794		0.423	0.403	0.399		0.40833	0.01286	0.00742	0.000165333
1142	0.156	0.184	0.167		0.169	0.01411	0.00814		0.424	0.404	0.398		0.40867	0.01361	0.00786	0.000185333
1144	0.158	0.184	0.167		0.16967	0.0132	0.00762		0.423	0.403	0.398		0.408	0.01323	0.00764	0.000175
1146	0.159	0.183	0.166		0.16933	0.01234	0.00713		0.423	0.404	0.398		0.40833	0.01305	0.00754	0.000170333
1148	0.157	0.184	0.167		0.16933	0.01365	0.00788		0.422	0.403	0.4		0.40833	0.01193	0.00689	0.000142333
1150	0.156	0.183	0.167		0.16867	0.01358	0.00784		0.424	0.403	0.398		0.40833	0.0138	0.00797	0.000190333
1152	0.16	0.185	0.167		0.17067	0.0129	0.00745		0.424	0.403	0.398		0.40833	0.0138	0.00797	0.000190333
1154	0.157	0.184	0.166		0.169	0.01375	0.00794		0.423	0.404	0.399		0.40867	0.01266	0.00731	0.000160333
1156	0.156	0.183	0.166		0.16833	0.01365	0.00788		0.423	0.403	0.398		0.408	0.01323	0.00764	0.000175
1158	0.155	0.182	0.167		0.168	0.01353	0.00781		0.424	0.403	0.4		0.409	0.01308	0.00755	0.000171
1160	0.157	0.183	0.168		0.16933	0.01305	0.00754		0.424	0.403	0.399		0.40867	0.01343	0.00775	0.000180333
1162	0.156	0.183	0.167		0.16867	0.01358	0.00784		0.423	0.404	0.399		0.40867	0.01266	0.00731	0.000160333
1164	0.156	0.183	0.165		0.168	0.01375	0.00794		0.423	0.402	0.398		0.40767	0.01343	0.00775	0.000180333
1166	0.156	0.182	0.167		0.16833	0.01305	0.00754		0.423	0.405	0.398		0.40867	0.0129	0.00745	0.000166333
1168	0.155	0.183	0.166		0.168	0.01411	0.00814		0.423	0.404	0.399		0.40867	0.01266	0.00731	0.000160333
1170	0.156	0.183	0.165		0.168	0.01375	0.00794		0.423	0.404	0.399		0.40867	0.01266	0.00731	0.000160333
1172	0.155	0.183	0.166		0.168	0.01411	0.00814		0.424	0.402	0.398		0.408	0.014	0.00808	0.000196
1174	0.157	0.186	0.166		0.16967	0.01484	0.00857		0.423	0.402	0.398		0.40767	0.01343	0.00775	0.000180333
1176	0.156	0.185	0.164		0.16833	0.01498	0.00865		0.423	0.401	0.397		0.407	0.014	0.00808	0.000196
1178	0.155	0.182	0.163		0.16667	0.01387	0.00801		0.423	0.404	0.398		0.40833	0.01305	0.00754	0.000170333
1180	0.155	0.182	0.165		0.16733	0.01365	0.00788		0.424	0.402	0.397		0.40767	0.01436	0.00829	0.000206333
1182	0.155	0.183	0.165		0.16767	0.01419	0.00819		0.423	0.409	0.399		0.41033	0.01206	0.00696	0.000145333
1184	0.154	0.183	0.165		0.16733	0.01464	0.00845		0.424	0.404	0.397		0.40833	0.01401	0.00809	0.000196333
1186	0.154	0.182	0.165		0.167	0.01411	0.00814		0.423	0.403	0.397		0.40767	0.01361	0.00786	0.000185333
1188	0.162	0.186	0.164		0.17067	0.01332	0.00769		0.422	0.403	0.398		0.40767	0.01266	0.00731	0.000160333
1190	0.154	0.183	0.164		0.167	0.01473	0.0085		0.423	0.402	0.399		0.408	0.01308	0.00755	0.000171
1192	0.153	0.183	0.164		0.16667	0.01518	0.00876		0.422	0.402	0.399		0.40767	0.0125	0.00722	0.000156333
1194	0.155	0.184	0.164		0.16767	0.01484	0.00857		0.422	0.404	0.398		0.408	0.01249	0.00721	0.000156
1196	0.155	0.181	0.165		0.167	0.01311	0.00757		0.423	0.404	0.397		0.408	0.01345	0.00777	0.000181
1198	0.156	0.18	0.164		0.16667	0.01222	0.00706		0.422	0.403	0.397		0.40733	0.01305	0.00754	0.000170333
1200	0.157	0.183	0.165		0.16833	0.01332	0.00769		0.423	0.403	0.399		0.40833	0.01286	0.00742	0.000165333
1202	0.155	0.181	0.163		0.16633	0.01332	0.00769		0.422	0.406	0.397		0.40833	0.01266	0.00731	0.000160333
1204	0.156	0.18	0.163		0.16633	0.01234	0.00713		0.423	0.402	0.398		0.40767	0.01343	0.00775	0.000180333
1206	0.153	0.181	0.163		0.16567	0.01419	0.00819		0.422	0.402	0.398		0.40733	0.01286	0.00742	0.000165333
1208	0.157	0.182	0.164		0.16767	0.0129	0.00745		0.423	0.402	0.398		0.40767	0.01343	0.00775	0.000180333
1210	0.155	0.183	0.164		0.16733	0.01429	0.00825		0.422	0.403	0.398		0.40767	0.01266	0.00731	0.000160333
1212	0.154	0.179	0.164		0.16567	0.01258	0.00726		0.423	0.401	0.397		0.407	0.014	0.00808	0.000196
1214	0.154	0.18	0.163		0.16567	0.0132	0.00762		0.422	0.401	0.398		0.407	0.01308	0.00755	0.000171
1216	0.153	0.179	0.162		0.16467	0.0132	0.00762		0.423	0.407	0.398		0.40933	0.01266	0.00731	0.000160333
1218	0.154	0.185	0.165		0.168	0.01572	0.00907		0.422	0.403	0.398		0.40767	0.01266	0.00731	0.000160333
1220	0.154	0.181	0.163		0.166	0.01375	0.00794		0.421	0.401	0.398		0.40667	0.0125	0.00722	0.000156333
1222	0.156	0.183	0.164		0.16767	0.01387	0.00801		0.422	0.402	0.396		0.40667	0.01361	0.00786	0.000185333
1224	0.155	0.181	0.163		0.16633	0.01332	0.00769		0.422	0.402	0.396		0.40667	0.01361	0.00786	0.000185333
1226	0.154	0.18	0.163		0.16567	0.0132	0.00762		0.421	0.401	0.396		0.406	0.01323	0.00764	0.000175
1228	0.151	0.18	0.162		0.16433	0.01464	0.00845		0.422	0.403	0.397		0.40733	0.01305	0.00754	0.000170333
1230	0.153	0.181	0.163		0.16567	0.01419	0.00819		0.422	0.402	0.397		0.407	0.01323	0.00764	0.000175
1232	0.155	0.184	0.163		0.16733	0.01498	0.00865		0.422	0.402	0.397		0.407	0.01323	0.00764	0.000175
1234	0.158	0.184	0.164		0.16867	0.01361	0.00786		0.422	0.403	0.396		0.407	0.01345	0.00777	0.000181
1236	0.154	0.179	0.163		0.16533	0.01266	0.00731		0.422	0.405	0.396		0.40767	0.0132	0.00762	0.000174333
1238	0.156	0.182	0.163		0.167	0.01345	0.00777		0.421	0.402	0.397		0.40667	0.01266	0.00731	0.000160333
1240	0.154	0.179	0.163		0.16533	0.01266	0.00731		0.421	0.402	0.395		0.406	0.01345	0.00777	0.000181
1242	0.154	0.18	0.163		0.16567	0.0132	0.00762		0.422	0.401	0.397		0.40667	0.01343	0.00775	0.000180333
1244	0.153	0.179	0.164		0.16533	0.01305	0.00754		0.421	0.405	0.396		0.40733	0.01266	0.00731	0.000160333
1246	0.154	0.182	0.162		0.166	0.01442	0.00833		0.423	0.406	0.396		0.40833	0.01365	0.00788	0.000186333
1248	0.152	0.18	0.163		0.165	0.01411	0.00814		0.422	0.401	0.396		0.40633	0.0138	0.00797	0.000190333
1250	0.154	0.18	0.162		0.16533	0.01332	0.00769		0.422	0.401	0.396		0.40633	0.0138	0.00797	0.000190333
1252	0.152	0.181	0.161		0.16467	0.01484	0.00857		0.421	0.401	0.397		0.40633	0.01286	0.00742	0.000165333
1254	0.156	0.178	0.161		0.165	0.01153	0.00666		0.421	0.401	0.397		0.40633	0.01286	0.00742	0.000165333
1256	0.151	0.181	0.162		0.16467	0.01518	0.00876		0.421	0.403	0.397		0.407	0.01249	0.00721	0.000156
1258	0.153	0.179	0.161		0.16433	0.01332	0.00769		0.422	0.401	0.396		0.40633	0.0138	0.00797	0.000190333
1260	0.154	0.18	0.161		0.165	0.01345	0.00777		0.421	0.4	0.397		0.406	0.01308	0.00755	0.000171
1262	0.157	0.179	0.162		0.166	0.01153	0.00666		0.421	0.401	0.396		0.406	0.01323	0.00764	0.000175
1264	0.152	0.179	0.161		0.164	0.01375	0.00794		0.419	0.401	0.398		0.406	0.01136	0.00656	0.000129
1266	0.153	0.179	0.161		0.16433	0.01332	0.00769		0.421	0.402	0.396		0.40633	0.01305	0.00754	0.000170333
1268	0.154	0.18	0.161		0.165	0.01345	0.00777		0.42	0.401	0.396		0.40567	0.01266	0.00731	0.000160333
1270	0.155	0.181	0.162		0.166	0.01345	0.00777		0.421	0.401	0.397		0.40633	0.01286	0.00742	0.000165333
1272	0.153	0.179	0.16		0.164	0.01345	0.00777		0.42	0.402	0.395		0.40567	0.0129	0.00745	0.000166333
1274	0.156	0.182	0.161		0.16633	0.0138	0.00797		0.421	0.404	0.396		0.407	0.01277	0.00737	0.000163
1276	0.15	0.178	0.161		0.163	0.01411	0.00814		0.421	0.403	0.395		0.40633	0.01332	0.00769	0.000177333
1278	0.152	0.182	0.159		0.16433	0.0157	0.00906		0.421	0.402	0.398		0.407	0.01229	0.00709	0.000151
1280	0.154	0.179	0.159		0.164	0.01323	0.00764		0.42	0.401	0.396		0.40567	0.01266	0.00731	0.000160333
1282	0.151	0.177	0.161		0.163	0.01311	0.00757		0.421	0.404	0.396		0.407	0.01277	0.00737	0.000163
1284	0.151	0.177	0.16		0.16267	0.0132	0.00762		0.421	0.401	0.395		0.40567	0.01361	0.00786	0.000185333
1286	0.152	0.179	0.161		0.164	0.01375	0.00794		0.421	0.4	0.396		0.40567	0.01343	0.00775	0.000180333
1288	0.15	0.177	0.161		0.16267	0.01358	0.00784		0.421	0.401	0.395		0.40567	0.01361	0.00786	0.000185333
1290	0.15	0.179	0.161		0.16333	0.01464	0.00845		0.42	0.4	0.395		0.405	0.01323	0.00764	0.000175
1292	0.15	0.181	0.16		0.16367	0.01582	0.00913		0.423	0.401	0.396		0.40667	0.01436	0.00829	0.000206333
1294	0.151	0.179	0.159		0.163	0.01442	0.00833		0.42	0.4	0.396		0.40533	0.01286	0.00742	0.000165333
1296	0.151	0.179	0.16		0.16333	0.01429	0.00825		0.421	0.401	0.395		0.40567	0.01361	0.00786	0.000185333
1298	0.15	0.178	0.16		0.16267	0.01419	0.00819		0.42	0.401	0.395		0.40533	0.01305	0.00754	0.000170333
1300	0.151	0.179	0.158		0.16267	0.01457	0.00841		0.42	0.403	0.396		0.40633	0.01234	0.00713	0.000152333
1302	0.15	0.177	0.16		0.16233	0.01365	0.00788		0.42	0.4	0.396		0.40533	0.01286	0.00742	0.000165333
1304	0.15	0.178	0.159		0.16233	0.01429	0.00825		0.419	0.401	0.397		0.40567	0.01172	0.00677	0.000137333
1306	0.15	0.178	0.159		0.16233	0.01429	0.00825		0.42	0.4	0.395		0.405	0.01323	0.00764	0.000175
1308	0.156	0.179	0.159		0.16467	0.0125	0.00722		0.42	0.401	0.395		0.40533	0.01305	0.00754	0.000170333
1310	0.152	0.177	0.159		0.16267	0.0129	0.00745		0.421	0.4	0.394		0.405	0.01418	0.00819	0.000201
1312	0.15	0.176	0.158		0.16133	0.01332	0.00769		0.42	0.401	0.395		0.40533	0.01305	0.00754	0.000170333
1314	0.154	0.176	0.158		0.16267	0.01172	0.00677		0.418	0.403	0.396		0.40567	0.01124	0.00649	0.000126333
1316	0.149	0.175	0.16		0.16133	0.01305	0.00754		0.42	0.401	0.395		0.40533	0.01305	0.00754	0.000170333
1318	0.148	0.176	0.159		0.161	0.01411	0.00814		0.42	0.401	0.394		0.405	0.01345	0.00777	0.000181
1320	0.152	0.177	0.158		0.16233	0.01305	0.00754		0.42	0.4	0.394		0.40467	0.01361	0.00786	0.000185333
1322	0.147	0.176	0.159		0.16067	0.01457	0.00841		0.419	0.404	0.395		0.406	0.01212	0.007	0.000147
1324	0.148	0.175	0.159		0.16067	0.01358	0.00784		0.419	0.4	0.395		0.40467	0.01266	0.00731	0.000160333
1326	0.149	0.176	0.158		0.161	0.01375	0.00794		0.42	0.399	0.396		0.405	0.01308	0.00755	0.000171
1328	0.148	0.178	0.158		0.16133	0.01528	0.00882		0.419	0.401	0.394		0.40467	0.0129	0.00745	0.000166333
1330	0.15	0.176	0.159		0.16167	0.0132	0.00762		0.419	0.401	0.395		0.405	0.01249	0.00721	0.000156
1332	0.15	0.177	0.159		0.162	0.01375	0.00794		0.419	0.401	0.396		0.40533	0.0121	0.00698	0.000146333
1334	0.148	0.176	0.158		0.16067	0.01419	0.00819		0.418	0.4	0.395		0.40433	0.0121	0.00698	0.000146333
1336	0.149	0.176	0.159		0.16133	0.01365	0.00788		0.42	0.4	0.394		0.40467	0.01361	0.00786	0.000185333
1338	0.149	0.177	0.159		0.16167	0.01419	0.00819		0.421	0.401	0.395		0.40567	0.01361	0.00786	0.000185333
1340	0.148	0.182	0.158		0.16267	0.01747	0.01009		0.42	0.4	0.395		0.405	0.01323	0.00764	0.000175
1342	0.148	0.175	0.157		0.16	0.01375	0.00794		0.417	0.399	0.395		0.40367	0.01172	0.00677	0.000137333
1344	0.147	0.181	0.157		0.16167	0.01747	0.01009		0.419	0.399	0.394		0.404	0.01323	0.00764	0.000175
1346	0.149	0.176	0.159		0.16133	0.01365	0.00788		0.42	0.4	0.394		0.40467	0.01361	0.00786	0.000185333
1348	0.149	0.176	0.158		0.161	0.01375	0.00794		0.42	0.401	0.394		0.405	0.01345	0.00777	0.000181
1350	0.148	0.176	0.158		0.16067	0.01419	0.00819		0.418	0.409	0.395		0.40733	0.01159	0.00669	0.000134333
1352	0.147	0.176	0.158		0.16033	0.01464	0.00845		0.419	0.401	0.394		0.40467	0.0129	0.00745	0.000166333
1354	0.148	0.176	0.157		0.16033	0.01429	0.00825		0.418	0.4	0.394		0.404	0.01249	0.00721	0.000156
1356	0.149	0.178	0.158		0.16167	0.01484	0.00857		0.42	0.399	0.394		0.40433	0.0138	0.00797	0.000190333
1358	0.146	0.175	0.157		0.15933	0.01464	0.00845		0.418	0.402	0.394		0.40467	0.01222	0.00706	0.000149333
1360	0.147	0.176	0.159		0.16067	0.01457	0.00841		0.419	0.403	0.394		0.40533	0.01266	0.00731	0.000160333
1362	0.146	0.176	0.156		0.15933	0.01528	0.00882		0.418	0.4	0.393		0.40367	0.0129	0.00745	0.000166333
1364	0.146	0.177	0.156		0.15967	0.01582	0.00913		0.418	0.399	0.394		0.40367	0.01266	0.00731	0.000160333
1366	0.147	0.176	0.158		0.16033	0.01464	0.00845		0.418	0.399	0.394		0.40367	0.01266	0.00731	0.000160333
1368	0.146	0.176	0.157		0.15967	0.01518	0.00876		0.419	0.398	0.395		0.404	0.01308	0.00755	0.000171
1370	0.152	0.174	0.157		0.161	0.01153	0.00666		0.419	0.4	0.393		0.404	0.01345	0.00777	0.000181
1372	0.147	0.174	0.156		0.159	0.01375	0.00794		0.418	0.399	0.394		0.40367	0.01266	0.00731	0.000160333
1374	0.147	0.176	0.157		0.16	0.01473	0.0085		0.419	0.399	0.394		0.404	0.01323	0.00764	0.000175
1376	0.148	0.174	0.157		0.15967	0.0132	0.00762		0.418	0.399	0.394		0.40367	0.01266	0.00731	0.000160333
1378	0.148	0.175	0.157		0.16	0.01375	0.00794		0.418	0.399	0.394		0.40367	0.01266	0.00731	0.000160333
1380	0.148	0.175	0.155		0.15933	0.01401	0.00809		0.418	0.401	0.395		0.40467	0.01193	0.00689	0.000142333
1382	0.15	0.174	0.157		0.16033	0.01234	0.00713		0.418	0.398	0.394		0.40333	0.01286	0.00742	0.000165333
1384	0.147	0.174	0.156		0.159	0.01375	0.00794		0.42	0.399	0.394		0.40433	0.0138	0.00797	0.000190333
1386	0.147	0.173	0.156		0.15867	0.0132	0.00762		0.418	0.4	0.393		0.40367	0.0129	0.00745	0.000166333
1388	0.147	0.174	0.156		0.159	0.01375	0.00794		0.418	0.4	0.394		0.404	0.01249	0.00721	0.000156
1390	0.146	0.174	0.156		0.15867	0.01419	0.00819		0.418	0.398	0.393		0.403	0.01323	0.00764	0.000175
1392	0.145	0.174	0.155		0.158	0.01473	0.0085		0.419	0.399	0.393		0.40367	0.01361	0.00786	0.000185333
1394	0.146	0.174	0.155		0.15833	0.01429	0.00825		0.417	0.398	0.394		0.403	0.01229	0.00709	0.000151
1396	0.147	0.175	0.155		0.159	0.01442	0.00833		0.418	0.4	0.393		0.40367	0.0129	0.00745	0.000166333
1398	0.146	0.174	0.154		0.158	0.01442	0.00833		0.418	0.398	0.394		0.40333	0.01286	0.00742	0.000165333
1400	0.147	0.173	0.154		0.158	0.01345	0.00777		0.417	0.398	0.393		0.40267	0.01266	0.00731	0.000160333
1402	0.146	0.174	0.156		0.15867	0.01419	0.00819		0.418	0.398	0.393		0.403	0.01323	0.00764	0.000175
1404	0.146	0.174	0.155		0.15833	0.01429	0.00825		0.418	0.398	0.393		0.403	0.01323	0.00764	0.000175
1406	0.146	0.173	0.156		0.15833	0.01365	0.00788		0.417	0.404	0.393		0.40467	0.01201	0.00694	0.000144333
1408	0.148	0.173	0.154		0.15833	0.01305	0.00754		0.418	0.398	0.393		0.403	0.01323	0.00764	0.000175
1410	0.145	0.174	0.156		0.15833	0.01464	0.00845		0.417	0.398	0.394		0.403	0.01229	0.00709	0.000151
1412	0.148	0.174	0.156		0.15933	0.01332	0.00769		0.418	0.399	0.393		0.40333	0.01305	0.00754	0.000170333
1414	0.153	0.173	0.156		0.16067	0.01079	0.00623		0.418	0.398	0.391		0.40233	0.01401	0.00809	0.000196333
1416	0.145	0.176	0.153		0.158	0.01609	0.00929		0.417	0.399	0.393		0.403	0.01249	0.00721	0.000156
1418	0.146	0.174	0.155		0.15833	0.01429	0.00825		0.417	0.398	0.394		0.403	0.01229	0.00709	0.000151
1420	0.146	0.174	0.155		0.15833	0.01429	0.00825		0.417	0.399	0.392		0.40267	0.0129	0.00745	0.000166333
1422	0.145	0.172	0.156		0.15767	0.01358	0.00784		0.417	0.398	0.393		0.40267	0.01266	0.00731	0.000160333
1424	0.145	0.173	0.155		0.15767	0.01419	0.00819		0.417	0.399	0.394		0.40333	0.0121	0.00698	0.000146333
1426	0.144	0.174	0.154		0.15733	0.01528	0.00882		0.418	0.4	0.394		0.404	0.01249	0.00721	0.000156
1428	0.149	0.173	0.155		0.159	0.01249	0.00721		0.418	0.397	0.393		0.40267	0.01343	0.00775	0.000180333
1430	0.145	0.172	0.153		0.15667	0.01387	0.00801		0.417	0.398	0.393		0.40267	0.01266	0.00731	0.000160333
1432	0.144	0.173	0.153		0.15667	0.01484	0.00857		0.418	0.399	0.393		0.40333	0.01305	0.00754	0.000170333
1434	0.146	0.172	0.154		0.15733	0.01332	0.00769		0.417	0.399	0.392		0.40267	0.0129	0.00745	0.000166333
1436	0.145	0.172	0.154		0.157	0.01375	0.00794		0.417	0.399	0.394		0.40333	0.0121	0.00698	0.000146333
1438	0.145	0.175	0.154		0.158	0.01539	0.00889		0.418	0.397	0.393		0.40267	0.01343	0.00775	0.000180333
1440	0.145	0.173	0.156		0.158	0.01411	0.00814		0.418	0.398	0.393		0.403	0.01323	0.00764	0.000175
1442	0.144	0.172	0.154		0.15667	0.01419	0.00819		0.418	0.403	0.393		0.40467	0.01258	0.00726	0.000158333
1444	0.142	0.172	0.154		0.156	0.0151	0.00872		0.416	0.398	0.393		0.40233	0.0121	0.00698	0.000146333
1446	0.146	0.172	0.153		0.157	0.01345	0.00777		0.417	0.398	0.393		0.40267	0.01266	0.00731	0.000160333
1448	0.143	0.172	0.154		0.15633	0.01464	0.00845		0.416	0.399	0.391		0.402	0.01277	0.00737	0.000163
1450	0.151	0.172	0.153		0.15867	0.01159	0.00669		0.416	0.397	0.391		0.40133	0.01305	0.00754	0.000170333
1452	0.146	0.173	0.154		0.15767	0.01387	0.00801		0.417	0.399	0.393		0.403	0.01249	0.00721	0.000156
1454	0.143	0.178	0.155		0.15867	0.01779	0.01027		0.417	0.398	0.392		0.40233	0.01305	0.00754	0.000170333
1456	0.147	0.173	0.153		0.15767	0.01361	0.00786		0.416	0.396	0.392		0.40133	0.01286	0.00742	0.000165333
1458	0.146	0.172	0.154		0.15733	0.01332	0.00769		0.416	0.397	0.394		0.40233	0.01193	0.00689	0.000142333
1460	0.146	0.172	0.154		0.15733	0.01332	0.00769		0.416	0.397	0.392		0.40167	0.01266	0.00731	0.000160333
1462	0.144	0.172	0.154		0.15667	0.01419	0.00819		0.416	0.398	0.393		0.40233	0.0121	0.00698	0.000146333
1464	0.144	0.171	0.154		0.15633	0.01365	0.00788		0.416	0.398	0.393		0.40233	0.0121	0.00698	0.000146333
1466	0.145	0.172	0.154		0.157	0.01375	0.00794		0.416	0.398	0.391		0.40167	0.0129	0.00745	0.000166333
1468	0.142	0.172	0.152		0.15533	0.01528	0.00882		0.417	0.397	0.393		0.40233	0.01286	0.00742	0.000165333
1470	0.143	0.172	0.152		0.15567	0.01484	0.00857		0.416	0.399	0.392		0.40233	0.01234	0.00713	0.000152333
1472	0.147	0.172	0.152		0.157	0.01323	0.00764		0.416	0.402	0.393		0.40367	0.01159	0.00669	0.000134333
1474	0.146	0.173	0.153		0.15733	0.01401	0.00809		0.417	0.397	0.392		0.402	0.01323	0.00764	0.000175
1476	0.151	0.172	0.152		0.15833	0.01185	0.00684		0.416	0.397	0.392		0.40167	0.01266	0.00731	0.000160333
1478	0.142	0.172	0.153		0.15567	0.01518	0.00876		0.416	0.397	0.391		0.40133	0.01305	0.00754	0.000170333
1480	0.147	0.172	0.153		0.15733	0.01305	0.00754		0.416	0.396	0.392		0.40133	0.01286	0.00742	0.000165333
1482	0.143	0.17	0.153		0.15533	0.01365	0.00788		0.417	0.398	0.392		0.40233	0.01305	0.00754	0.000170333
1484	0.142	0.171	0.152		0.155	0.01473	0.0085		0.415	0.403	0.39		0.40267	0.0125	0.00722	0.000156333
1486	0.144	0.172	0.151		0.15567	0.01457	0.00841		0.417	0.397	0.391		0.40167	0.01361	0.00786	0.000185333
1488	0.147	0.176	0.153		0.15867	0.01531	0.00884		0.415	0.404	0.393		0.404	0.011	0.00635	0.000121
1490	0.142	0.171	0.153		0.15533	0.01464	0.00845		0.417	0.398	0.392		0.40233	0.01305	0.00754	0.000170333
1492	0.145	0.172	0.153		0.15667	0.01387	0.00801		0.415	0.398	0.393		0.402	0.01153	0.00666	0.000133
1494	0.142	0.171	0.152		0.155	0.01473	0.0085		0.416	0.398	0.392		0.402	0.01249	0.00721	0.000156
1496	0.143	0.174	0.152		0.15633	0.01595	0.00921		0.417	0.398	0.391		0.402	0.01345	0.00777	0.000181
1498	0.142	0.17	0.152		0.15467	0.01419	0.00819		0.416	0.397	0.391		0.40133	0.01305	0.00754	0.000170333
1500	0.143	0.171	0.154		0.156	0.01411	0.00814		0.415	0.397	0.392		0.40133	0.0121	0.00698	0.000146333
1502	0.144	0.17	0.152		0.15533	0.01332	0.00769		0.416	0.397	0.391		0.40133	0.01305	0.00754	0.000170333
1504	0.141	0.171	0.151		0.15433	0.01528	0.00882		0.415	0.396	0.39		0.40033	0.01305	0.00754	0.000170333
1506	0.144	0.172	0.152		0.156	0.01442	0.00833		0.417	0.399	0.391		0.40233	0.01332	0.00769	0.000177333
1508	0.142	0.17	0.152		0.15467	0.01419	0.00819		0.416	0.396	0.39		0.40067	0.01361	0.00786	0.000185333
1510	0.143	0.17	0.152		0.155	0.01375	0.00794		0.415	0.396	0.39		0.40033	0.01305	0.00754	0.000170333
1512	0.141	0.17	0.153		0.15467	0.01457	0.00841		0.414	0.397	0.39		0.40033	0.01234	0.00713	0.000152333
1514	0.142	0.17	0.152		0.15467	0.01419	0.00819		0.416	0.399	0.392		0.40233	0.01234	0.00713	0.000152333
1516	0.142	0.174	0.152		0.156	0.01637	0.00945		0.415	0.395	0.392		0.40067	0.0125	0.00722	0.000156333
1518	0.143	0.172	0.151		0.15533	0.01498	0.00865		0.415	0.402	0.39		0.40233	0.0125	0.00722	0.000156333
1520	0.142	0.178	0.151		0.157	0.01873	0.01082		0.415	0.395	0.391		0.40033	0.01286	0.00742	0.000165333
1522	0.145	0.17	0.151		0.15533	0.01305	0.00754		0.415	0.396	0.39		0.40033	0.01305	0.00754	0.000170333
1524	0.141	0.169	0.152		0.154	0.01411	0.00814		0.414	0.396	0.392		0.40067	0.01172	0.00677	0.000137333
1526	0.141	0.17	0.151		0.154	0.01473	0.0085		0.415	0.396	0.39		0.40033	0.01305	0.00754	0.000170333
1528	0.141	0.17	0.152		0.15433	0.01464	0.00845		0.414	0.4	0.39		0.40133	0.01206	0.00696	0.000145333
1530	0.141	0.171	0.151		0.15433	0.01528	0.00882		0.414	0.396	0.391		0.40033	0.0121	0.00698	0.000146333
1532	0.141	0.169	0.151		0.15367	0.01419	0.00819		0.416	0.395	0.391		0.40067	0.01343	0.00775	0.000180333
1534	0.141	0.169	0.151		0.15367	0.01419	0.00819		0.415	0.397	0.39		0.40067	0.0129	0.00745	0.000166333
1536	0.141	0.172	0.15		0.15433	0.01595	0.00921		0.416	0.396	0.391		0.401	0.01323	0.00764	0.000175
1538	0.14	0.17	0.15		0.15333	0.01528	0.00882		0.414	0.396	0.389		0.39967	0.0129	0.00745	0.000166333
1540	0.142	0.17	0.15		0.154	0.01442	0.00833		0.414	0.395	0.391		0.4	0.01229	0.00709	0.000151
1542	0.141	0.169	0.151		0.15367	0.01419	0.00819		0.415	0.395	0.391		0.40033	0.01286	0.00742	0.000165333
1544	0.142	0.174	0.151		0.15567	0.0165	0.00953		0.414	0.395	0.389		0.39933	0.01305	0.00754	0.000170333
1546	0.14	0.169	0.151		0.15333	0.01464	0.00845		0.416	0.396	0.39		0.40067	0.01361	0.00786	0.000185333
1548	0.14	0.17	0.151		0.15367	0.01518	0.00876		0.414	0.395	0.392		0.40033	0.01193	0.00689	0.000142333
1550	0.14	0.169	0.15		0.153	0.01473	0.0085		0.414	0.395	0.39		0.39967	0.01266	0.00731	0.000160333
1552	0.141	0.17	0.15		0.15367	0.01484	0.00857		0.414	0.396	0.39		0.4	0.01249	0.00721	0.000156
1554	0.14	0.169	0.149		0.15267	0.01484	0.00857		0.415	0.395	0.389		0.39967	0.01361	0.00786	0.000185333
1556	0.14	0.169	0.149		0.15267	0.01484	0.00857		0.415	0.395	0.39		0.4	0.01323	0.00764	0.000175
1558	0.141	0.168	0.149		0.15267	0.01387	0.00801		0.413	0.396	0.39		0.39967	0.01193	0.00689	0.000142333
1560	0.141	0.17	0.15		0.15367	0.01484	0.00857		0.414	0.395	0.389		0.39933	0.01305	0.00754	0.000170333
1562	0.139	0.17	0.151		0.15333	0.01563	0.00902		0.413	0.395	0.39		0.39933	0.0121	0.00698	0.000146333
1564	0.141	0.168	0.149		0.15267	0.01387	0.00801		0.413	0.395	0.392		0.4	0.01136	0.00656	0.000129
1566	0.139	0.172	0.15		0.15367	0.0168	0.0097		0.414	0.396	0.39		0.4	0.01249	0.00721	0.000156
1568	0.14	0.168	0.15		0.15267	0.01419	0.00819		0.413	0.396	0.391		0.4	0.01153	0.00666	0.000133
1570	0.141	0.17	0.15		0.15367	0.01484	0.00857		0.414	0.397	0.39		0.40033	0.01234	0.00713	0.000152333
1572	0.146	0.169	0.15		0.155	0.01229	0.00709		0.414	0.396	0.39		0.4	0.01249	0.00721	0.000156
1574	0.139	0.171	0.15		0.15333	0.01626	0.00939		0.414	0.394	0.389		0.399	0.01323	0.00764	0.000175
1576	0.139	0.169	0.149		0.15233	0.01528	0.00882		0.414	0.395	0.389		0.39933	0.01305	0.00754	0.000170333
1578	0.142	0.169	0.148		0.153	0.01418	0.00819		0.414	0.395	0.389		0.39933	0.01305	0.00754	0.000170333
1580	0.139	0.168	0.148		0.15167	0.01484	0.00857		0.414	0.396	0.389		0.39967	0.0129	0.00745	0.000166333
1582	0.141	0.169	0.151		0.15367	0.01419	0.00819		0.413	0.395	0.389		0.399	0.01249	0.00721	0.000156
1584	0.139	0.168	0.149		0.152	0.01473	0.0085		0.413	0.394	0.388		0.39833	0.01305	0.00754	0.000170333
1586	0.138	0.169	0.149		0.152	0.01572	0.00907		0.413	0.395	0.39		0.39933	0.0121	0.00698	0.000146333
1588	0.138	0.17	0.148		0.152	0.01637	0.00945		0.414	0.397	0.389		0.4	0.01277	0.00737	0.000163
1590	0.139	0.168	0.149		0.152	0.01473	0.0085		0.414	0.395	0.39		0.39967	0.01266	0.00731	0.000160333
1592	0.14	0.167	0.147		0.15133	0.01401	0.00809		0.414	0.399	0.389		0.40067	0.01258	0.00726	0.000158333
1594	0.14	0.167	0.148		0.15167	0.01387	0.00801		0.413	0.396	0.39		0.39967	0.01193	0.00689	0.000142333
1596	0.139	0.168	0.148		0.15167	0.01484	0.00857		0.413	0.394	0.39		0.399	0.01229	0.00709	0.000151
1598	0.142	0.169	0.148		0.153	0.01418	0.00819		0.414	0.396	0.389		0.39967	0.0129	0.00745	0.000166333
1600	0.138	0.169	0.148		0.15167	0.01582	0.00913		0.414	0.394	0.389		0.399	0.01323	0.00764	0.000175
1602	0.14	0.169	0.149		0.15267	0.01484	0.00857		0.412	0.397	0.389		0.39933	0.01168	0.00674	0.000136333
1604	0.139	0.167	0.149		0.15167	0.01419	0.00819		0.412	0.395	0.389		0.39867	0.01193	0.00689	0.000142333
1606	0.139	0.168	0.149		0.152	0.01473	0.0085		0.414	0.397	0.388		0.39967	0.0132	0.00762	0.000174333
1608	0.14	0.167	0.148		0.15167	0.01387	0.00801		0.413	0.395	0.389		0.399	0.01249	0.00721	0.000156
1610	0.137	0.168	0.148		0.151	0.01572	0.00907		0.414	0.395	0.389		0.39933	0.01305	0.00754	0.000170333
1612	0.137	0.167	0.148		0.15067	0.01518	0.00876		0.413	0.396	0.387		0.39867	0.0132	0.00762	0.000174333
1614	0.138	0.167	0.147		0.15067	0.01484	0.00857		0.412	0.394	0.39		0.39867	0.01172	0.00677	0.000137333
1616	0.139	0.174	0.147		0.15333	0.01834	0.01059		0.412	0.394	0.39		0.39867	0.01172	0.00677	0.000137333
1618	0.14	0.17	0.148		0.15267	0.01553	0.00897		0.413	0.393	0.387		0.39767	0.01361	0.00786	0.000185333
1620	0.139	0.166	0.148		0.151	0.01375	0.00794		0.413	0.394	0.389		0.39867	0.01266	0.00731	0.000160333
1622	0.138	0.166	0.149		0.151	0.01411	0.00814		0.414	0.397	0.389		0.4	0.01277	0.00737	0.000163
1624	0.137	0.167	0.148		0.15067	0.01518	0.00876		0.412	0.395	0.388		0.39833	0.01234	0.00713	0.000152333
1626	0.14	0.167	0.147		0.15133	0.01401	0.00809		0.411	0.395	0.388		0.398	0.01179	0.00681	0.000139
1628	0.141	0.172	0.146		0.153	0.01664	0.00961		0.412	0.395	0.388		0.39833	0.01234	0.00713	0.000152333
1630	0.138	0.166	0.149		0.151	0.01411	0.00814		0.413	0.394	0.388		0.39833	0.01305	0.00754	0.000170333
1632	0.139	0.166	0.147		0.15067	0.01387	0.00801		0.413	0.394	0.389		0.39867	0.01266	0.00731	0.000160333
1634	0.147	0.169	0.148		0.15467	0.01242	0.00717		0.413	0.393	0.389		0.39833	0.01286	0.00742	0.000165333
1636	0.137	0.166	0.148		0.15033	0.01464	0.00845		0.413	0.394	0.388		0.39833	0.01305	0.00754	0.000170333
1638	0.138	0.167	0.148		0.151	0.01473	0.0085		0.413	0.396	0.388		0.399	0.01277	0.00737	0.000163
1640	0.139	0.165	0.147		0.15033	0.01332	0.00769		0.414	0.396	0.387		0.399	0.01375	0.00794	0.000189
1642	0.14	0.167	0.146		0.151	0.01418	0.00819		0.411	0.393	0.388		0.39733	0.0121	0.00698	0.000146333
1644	0.138	0.165	0.147		0.15	0.01375	0.00794		0.413	0.394	0.389		0.39867	0.01266	0.00731	0.000160333
1646	0.138	0.166	0.147		0.15033	0.01429	0.00825		0.415	0.393	0.388		0.39867	0.01436	0.00829	0.000206333
1648	0.137	0.165	0.15		0.15067	0.01401	0.00809		0.412	0.394	0.388		0.398	0.01249	0.00721	0.000156
1650	0.138	0.168	0.145		0.15033	0.0157	0.00906		0.413	0.394	0.389		0.39867	0.01266	0.00731	0.000160333
1652	0.137	0.168	0.147		0.15067	0.01582	0.00913		0.413	0.394	0.388		0.39833	0.01305	0.00754	0.000170333
1654	0.136	0.169	0.145		0.15	0.01706	0.00985		0.412	0.393	0.388		0.39767	0.01266	0.00731	0.000160333
1656	0.137	0.165	0.148		0.15	0.01411	0.00814		0.413	0.393	0.388		0.398	0.01323	0.00764	0.000175
1658	0.138	0.166	0.147		0.15033	0.01429	0.00825		0.412	0.393	0.387		0.39733	0.01305	0.00754	0.000170333
1660	0.137	0.165	0.147		0.14967	0.01419	0.00819		0.413	0.392	0.387		0.39733	0.0138	0.00797	0.000190333
1662	0.137	0.166	0.145		0.14933	0.01498	0.00865		0.412	0.394	0.388		0.398	0.01249	0.00721	0.000156
1664	0.137	0.168	0.145		0.15	0.01609	0.00929		0.412	0.394	0.388		0.398	0.01249	0.00721	0.000156
1666	0.135	0.167	0.146		0.14933	0.01626	0.00939		0.412	0.394	0.387		0.39767	0.0129	0.00745	0.000166333
1668	0.142	0.166	0.146		0.15133	0.01286	0.00742		0.412	0.393	0.388		0.39767	0.01266	0.00731	0.000160333
1670	0.142	0.168	0.147		0.15233	0.0138	0.00797		0.411	0.392	0.388		0.397	0.01229	0.00709	0.000151
1672	0.136	0.167	0.145		0.14933	0.01595	0.00921		0.412	0.394	0.386		0.39733	0.01332	0.00769	0.000177333
1674	0.136	0.166	0.146		0.14933	0.01528	0.00882		0.411	0.398	0.387		0.39867	0.01201	0.00694	0.000144333
1676	0.138	0.166	0.145		0.14967	0.01457	0.00841		0.413	0.392	0.387		0.39733	0.0138	0.00797	0.000190333
1678	0.136	0.167	0.145		0.14933	0.01595	0.00921		0.412	0.393	0.388		0.39767	0.01266	0.00731	0.000160333
1680	0.135	0.166	0.145		0.14867	0.01582	0.00913		0.411	0.395	0.388		0.398	0.01179	0.00681	0.000139
1682	0.135	0.164	0.146		0.14833	0.01464	0.00845		0.411	0.394	0.386		0.397	0.01277	0.00737	0.000163
1684	0.136	0.166	0.145		0.149	0.01539	0.00889		0.413	0.392	0.386		0.397	0.01418	0.00819	0.000201
1686	0.139	0.167	0.144		0.15	0.01493	0.00862		0.412	0.401	0.386		0.39967	0.01305	0.00754	0.000170333
1688	0.135	0.166	0.145		0.14867	0.01582	0.00913		0.411	0.393	0.387		0.397	0.01249	0.00721	0.000156
1690	0.137	0.165	0.146		0.14933	0.01429	0.00825		0.411	0.391	0.387		0.39633	0.01286	0.00742	0.000165333
1692	0.136	0.165	0.147		0.14933	0.01464	0.00845		0.411	0.394	0.386		0.397	0.01277	0.00737	0.000163
1694	0.135	0.165	0.145		0.14833	0.01528	0.00882		0.411	0.394	0.387		0.39733	0.01234	0.00713	0.000152333
1696	0.135	0.165	0.145		0.14833	0.01528	0.00882		0.411	0.392	0.387		0.39667	0.01266	0.00731	0.000160333
1698	0.136	0.166	0.143		0.14833	0.0157	0.00906		0.411	0.392	0.386		0.39633	0.01305	0.00754	0.000170333
1700	0.134	0.164	0.145		0.14767	0.01518	0.00876		0.411	0.393	0.388		0.39733	0.0121	0.00698	0.000146333
1702	0.135	0.164	0.144		0.14767	0.01484	0.00857		0.41	0.393	0.386		0.39633	0.01234	0.00713	0.000152333
1704	0.134	0.164	0.146		0.148	0.0151	0.00872		0.411	0.393	0.385		0.39633	0.01332	0.00769	0.000177333
1706	0.137	0.164	0.145		0.14867	0.01387	0.00801		0.411	0.392	0.387		0.39667	0.01266	0.00731	0.000160333
1708	0.135	0.165	0.145		0.14833	0.01528	0.00882		0.412	0.391	0.386		0.39633	0.0138	0.00797	0.000190333
1710	0.136	0.165	0.144		0.14833	0.01498	0.00865		0.41	0.394	0.387		0.397	0.01179	0.00681	0.000139
1712	0.134	0.166	0.145		0.14833	0.01626	0.00939		0.411	0.392	0.387		0.39667	0.01266	0.00731	0.000160333
1714	0.135	0.164	0.145		0.148	0.01473	0.0085		0.41	0.392	0.387		0.39633	0.0121	0.00698	0.000146333
1716	0.135	0.164	0.145		0.148	0.01473	0.0085		0.412	0.395	0.387		0.398	0.01277	0.00737	0.000163
1718	0.137	0.164	0.145		0.14867	0.01387	0.00801		0.411	0.396	0.386		0.39767	0.01258	0.00726	0.000158333
1720	0.144	0.163	0.145		0.15067	0.01069	0.00617		0.411	0.394	0.387		0.39733	0.01234	0.00713	0.000152333
1722	0.133	0.163	0.144		0.14667	0.01518	0.00876		0.411	0.392	0.385		0.396	0.01345	0.00777	0.000181
1724	0.134	0.163	0.144		0.147	0.01473	0.0085		0.412	0.391	0.386		0.39633	0.0138	0.00797	0.000190333
1726	0.135	0.165	0.144		0.148	0.01539	0.00889		0.41	0.393	0.386		0.39633	0.01234	0.00713	0.000152333
1728	0.135	0.165	0.143		0.14767	0.01553	0.00897		0.41	0.394	0.386		0.39667	0.01222	0.00706	0.000149333
1730	0.135	0.165	0.143		0.14767	0.01553	0.00897		0.411	0.393	0.386		0.39667	0.0129	0.00745	0.000166333
1732	0.134	0.163	0.144		0.147	0.01473	0.0085		0.409	0.392	0.386		0.39567	0.01193	0.00689	0.000142333
1734	0.136	0.163	0.145		0.148	0.01375	0.00794		0.411	0.393	0.386		0.39667	0.0129	0.00745	0.000166333
1736	0.139	0.163	0.144		0.14867	0.01266	0.00731		0.411	0.392	0.386		0.39633	0.01305	0.00754	0.000170333
1738	0.134	0.164	0.143		0.147	0.01539	0.00889		0.409	0.392	0.386		0.39567	0.01193	0.00689	0.000142333
1740	0.133	0.163	0.145		0.147	0.0151	0.00872		0.409	0.392	0.387		0.396	0.01153	0.00666	0.000133
1742	0.134	0.162	0.145		0.147	0.01411	0.00814		0.41	0.392	0.386		0.396	0.01249	0.00721	0.000156
1744	0.134	0.163	0.144		0.147	0.01473	0.0085		0.411	0.392	0.386		0.39633	0.01305	0.00754	0.000170333
1746	0.133	0.165	0.145		0.14767	0.01617	0.00933		0.41	0.39	0.386		0.39533	0.01286	0.00742	0.000165333
1748	0.137	0.163	0.144		0.148	0.01345	0.00777		0.411	0.394	0.386		0.397	0.01277	0.00737	0.000163
1750	0.136	0.165	0.143		0.148	0.01513	0.00874		0.412	0.392	0.385		0.39633	0.01401	0.00809	0.000196333
1752	0.133	0.165	0.142		0.14667	0.0165	0.00953		0.41	0.392	0.386		0.396	0.01249	0.00721	0.000156
1754	0.133	0.164	0.143		0.14667	0.01582	0.00913		0.409	0.39	0.385		0.39467	0.01266	0.00731	0.000160333
1756	0.133	0.165	0.143		0.147	0.01637	0.00945		0.41	0.392	0.385		0.39567	0.0129	0.00745	0.000166333
1758	0.134	0.163	0.143		0.14667	0.01484	0.00857		0.41	0.39	0.385		0.395	0.01323	0.00764	0.000175
1760	0.134	0.164	0.142		0.14667	0.01553	0.00897		0.41	0.392	0.386		0.396	0.01249	0.00721	0.000156
1762	0.135	0.163	0.142		0.14667	0.01457	0.00841		0.411	0.394	0.384		0.39633	0.01365	0.00788	0.000186333
1764	0.138	0.163	0.144		0.14833	0.01305	0.00754		0.41	0.391	0.386		0.39567	0.01266	0.00731	0.000160333
1766	0.133	0.162	0.143		0.146	0.01473	0.0085		0.41	0.392	0.385		0.39567	0.0129	0.00745	0.000166333
1768	0.133	0.163	0.143		0.14633	0.01528	0.00882		0.41	0.39	0.385		0.395	0.01323	0.00764	0.000175
1770	0.131	0.163	0.143		0.14567	0.01617	0.00933		0.412	0.391	0.385		0.396	0.01418	0.00819	0.000201
1772	0.145	0.161	0.142		0.14933	0.01021	0.0059		0.41	0.392	0.386		0.396	0.01249	0.00721	0.000156
1774	0.133	0.163	0.143		0.14633	0.01528	0.00882		0.411	0.391	0.385		0.39567	0.01361	0.00786	0.000185333
1776	0.134	0.163	0.143		0.14667	0.01484	0.00857		0.409	0.391	0.386		0.39533	0.0121	0.00698	0.000146333
1778	0.137	0.164	0.144		0.14833	0.01401	0.00809		0.41	0.397	0.385		0.39733	0.0125	0.00722	0.000156333
1780	0.133	0.162	0.142		0.14567	0.01484	0.00857		0.411	0.39	0.384		0.395	0.01418	0.00819	0.000201
1782	0.132	0.162	0.141		0.145	0.01539	0.00889		0.41	0.39	0.385		0.395	0.01323	0.00764	0.000175
1784	0.133	0.165	0.143		0.147	0.01637	0.00945		0.409	0.392	0.385		0.39533	0.01234	0.00713	0.000152333
1786	0.133	0.162	0.142		0.14567	0.01484	0.00857		0.408	0.395	0.384		0.39567	0.01201	0.00694	0.000144333
1788	0.133	0.161	0.142		0.14533	0.01429	0.00825		0.408	0.392	0.384		0.39467	0.01222	0.00706	0.000149333
1790	0.133	0.166	0.144		0.14767	0.0168	0.0097		0.408	0.391	0.385		0.39467	0.01193	0.00689	0.000142333
1792	0.134	0.161	0.142		0.14567	0.01387	0.00801		0.409	0.391	0.385		0.395	0.01249	0.00721	0.000156
1794	0.133	0.164	0.143		0.14667	0.01582	0.00913			0.39	0.384		0.387	0.00424	0.003	1.8e-05
1796
1798
1800

## Sheet: Fig.S1g (an)aerobic cyto c red
550 nm				Absorbance	Standard Deviation	SE of mean		550 nm				Mean	Standard Deviation	SE of mean
AU				AU				AU
aerobic w cyto c				Statistics On Rows of J"550 nm":L	Statistics On Rows of J"550 nm":L	Statistics On Rows of J"550 nm":L		anaerobic w cyto c				Statistics On Rows of Z"550 nm":AB	Statistics On Rows of Z"550 nm":AB	Statistics On Rows of Z"550 nm":AB
0.053	0.184	0.097		0.11133	0.06667	0.03849		0.09	0.022	0.019		0.04367	0.04015	0.02318
0.113	0.331	0.235		0.22633	0.10926	0.06308		0.201	0.121	0.134		0.152	0.04293	0.02479
0.249	0.46	0.368		0.359	0.10579	0.06108		0.314	0.219	0.241		0.258	0.04973	0.02871
0.376	0.574	0.488		0.47933	0.09928	0.05732		0.415	0.322	0.341		0.35933	0.04914	0.02837
0.489	0.673	0.594		0.58533	0.09231	0.05329		0.515	0.419	0.43		0.45467	0.05254	0.03033
0.591	0.762	0.69		0.681	0.08585	0.04957		0.603	0.503	0.519		0.54167	0.05372	0.03101
0.677	0.838	0.779		0.76467	0.08145	0.04703		0.684	0.585	0.597		0.622	0.05403	0.03119
0.764	0.91	0.85		0.84133	0.07338	0.04237		0.757	0.661	0.674		0.69733	0.05208	0.03007
0.826	0.968	0.914		0.90267	0.07168	0.04138		0.821	0.727	0.739		0.76233	0.05116	0.02954
0.891	1.018	0.969		0.95933	0.06405	0.03698		0.88	0.79	0.81		0.82667	0.04726	0.02728
0.952	1.063	1.025		1.01333	0.05641	0.03257		0.937	0.85	0.858		0.88167	0.04809	0.02776
0.994	1.097	1.06		1.05033	0.05218	0.03012		0.983	0.906	0.915		0.93467	0.0421	0.02431
1.034	1.128	1.103		1.08833	0.04869	0.02811		1.027	0.949	0.956		0.97733	0.04315	0.02492
1.071	1.156	1.134		1.12033	0.04412	0.02547		1.059	0.989	1		1.016	0.03764	0.02173
1.099	1.19	1.16		1.14967	0.04637	0.02677		1.094	1.031	1.045		1.05667	0.03308	0.0191
1.137	1.207	1.181		1.175	0.03538	0.02043		1.119	1.06	1.071		1.08333	0.03137	0.01811
1.159	1.213	1.202		1.19133	0.02854	0.01648		1.148	1.106	1.098		1.11733	0.02686	0.01551
1.177	1.232	1.222		1.21033	0.0293	0.01691		1.172	1.124	1.135		1.14367	0.02515	0.01452
1.198	1.24	1.225		1.221	0.02128	0.01229		1.202	1.147	1.147		1.16533	0.03175	0.01833
1.209	1.24	1.245		1.23133	0.0195	0.01126		1.215	1.166	1.18		1.187	0.02524	0.01457
1.222	1.257	1.249		1.24267	0.01834	0.01059		1.234	1.185	1.196		1.205	0.02571	0.01484
1.23	1.259	1.253		1.24733	0.01531	0.00884		1.251	1.206	1.221		1.226	0.02291	0.01323
1.244	1.276	1.258		1.25933	0.01604	0.00926		1.266	1.226	1.228		1.24	0.02254	0.01301
1.259	1.28	1.273		1.27067	0.01069	0.00617		1.27	1.246	1.249		1.255	0.01308	0.00755
1.264	1.283	1.271		1.27267	0.00961	0.00555		1.28	1.251	1.26		1.26367	0.01484	0.00857
1.262	1.289	1.282		1.27767	0.01401	0.00809		1.287	1.259	1.259		1.26833	0.01617	0.00933
1.276	1.29	1.276		1.28067	0.00808	0.00467		1.296	1.28	1.275		1.28367	0.01097	0.00633
1.265	1.274	1.275		1.27133	0.00551	0.00318		1.305	1.277	1.281		1.28767	0.01514	0.00874
1.274	1.302	1.275		1.28367	0.01589	0.00917		1.323	1.282	1.288		1.29767	0.02214	0.01278
1.288	1.289	1.286		1.28767	0.00153	0.000881917		1.311	1.309	1.304		1.308	0.00361	0.00208
1.285	1.291	1.278		1.28467	0.00651	0.00376		1.314	1.303	1.31		1.309	0.00557	0.00321
1.278	1.294	1.292		1.288	0.00872	0.00503		1.321	1.303	1.315		1.313	0.00917	0.00529
1.292	1.299	1.297		1.296	0.00361	0.00208		1.35	1.316	1.316		1.32733	0.01963	0.01133
1.285	1.298	1.293		1.292	0.00656	0.00379		1.336	1.336	1.331		1.33433	0.00289	0.00167
1.291	1.292	1.289		1.29067	0.00153	0.000881917		1.339	1.314	1.337		1.33	0.01389	0.00802
1.281	1.304	1.285		1.29	0.01229	0.00709		1.34	1.312	1.335		1.329	0.01493	0.00862
1.287	1.294	1.287		1.28933	0.00404	0.00233		1.332	1.319	1.333		1.328	0.00781	0.00451
1.285	1.297	1.293		1.29167	0.00611	0.00353		1.345	1.323	1.337		1.335	0.01114	0.00643
1.289	1.292	1.296		1.29233	0.00351	0.00203		1.343	1.334	1.322		1.333	0.01054	0.00608
1.301	1.304	1.285		1.29667	0.01021	0.0059		1.356	1.345	1.336		1.34567	0.01002	0.00578
1.288	1.293	1.313		1.298	0.01323	0.00764		1.345	1.342	1.342		1.343	0.00173	0.001
1.286	1.297	1.299		1.294	0.007	0.00404		1.345	1.338	1.344		1.34233	0.00379	0.00219
1.294	1.295	1.293		1.294	0.001	0.00057735		1.353	1.333	1.352		1.346	0.01127	0.00651
1.301	1.304	1.304		1.303	0.00173	0.001		1.361	1.336	1.356		1.351	0.01323	0.00764
1.294	1.298	1.294		1.29533	0.00231	0.00133		1.348	1.341	1.345		1.34467	0.00351	0.00203
1.288	1.298	1.31		1.29867	0.01102	0.00636		1.341	1.337	1.326		1.33467	0.00777	0.00448
1.299	1.295	1.304		1.29933	0.00451	0.0026		1.36	1.356	1.343		1.353	0.00889	0.00513
1.3	1.292	1.303		1.29833	0.00569	0.00328		1.355	1.336	1.343		1.34467	0.00961	0.00555
1.294	1.301	1.293		1.296	0.00436	0.00252		1.356	1.338	1.362		1.352	0.01249	0.00721
1.3	1.312	1.298		1.30333	0.00757	0.00437		1.369	1.35	1.346		1.355	0.01229	0.00709
1.296	1.294	1.294		1.29467	0.00115	0.000666667		1.355	1.343	1.354		1.35067	0.00666	0.00384
1.29	1.306	1.305		1.30033	0.00896	0.00517		1.363	1.352	1.342		1.35233	0.0105	0.00606
1.3	1.309	1.295		1.30133	0.00709	0.0041		1.362	1.347	1.356		1.355	0.00755	0.00436
1.295	1.291	1.297		1.29433	0.00306	0.00176		1.357	1.359	1.361		1.359	0.002	0.00115
1.306	1.303	1.295		1.30133	0.00569	0.00328		1.352	1.343	1.352		1.349	0.0052	0.003
1.301	1.303	1.289		1.29767	0.00757	0.00437		1.356	1.348	1.359		1.35433	0.00569	0.00328
1.303	1.301	1.301		1.30167	0.00115	0.000666667		1.362	1.34	1.351		1.351	0.011	0.00635
1.297	1.306	1.288		1.297	0.009	0.0052		1.364	1.349	1.359		1.35733	0.00764	0.00441
1.299	1.299	1.31		1.30267	0.00635	0.00367		1.344	1.357	1.362		1.35433	0.00929	0.00536
1.301	1.305	1.299		1.30167	0.00306	0.00176		1.356	1.357	1.369		1.36067	0.00723	0.00418
1.301	1.302	1.297		1.3	0.00265	0.00153		1.353	1.358	1.356		1.35567	0.00252	0.00145
1.304	1.292	1.29		1.29533	0.00757	0.00437		1.347	1.358	1.347		1.35067	0.00635	0.00367
1.304	1.3	1.302		1.302	0.002	0.00115		1.354	1.347	1.36		1.35367	0.00651	0.00376
1.291	1.308	1.296		1.29833	0.00874	0.00504		1.354	1.344	1.352		1.35	0.00529	0.00306
1.311	1.295	1.299		1.30167	0.00833	0.00481		1.362	1.344	1.344		1.35	0.01039	0.006
1.302	1.298	1.299		1.29967	0.00208	0.0012		1.372	1.359	1.365		1.36533	0.00651	0.00376
1.302	1.307	1.303		1.304	0.00265	0.00153		1.346	1.377	1.355		1.35933	0.01595	0.00921
1.301	1.308	1.298		1.30233	0.00513	0.00296		1.353	1.362	1.378		1.36433	0.01266	0.00731
1.309	1.295	1.309		1.30433	0.00808	0.00467		1.35	1.368	1.359		1.359	0.009	0.0052
1.304	1.312	1.307		1.30767	0.00404	0.00233		1.361	1.346	1.359		1.35533	0.00814	0.0047
1.304	1.298	1.299		1.30033	0.00321	0.00186		1.35	1.352	1.359		1.35367	0.00473	0.00273
1.302	1.294	1.3		1.29867	0.00416	0.0024		1.354	1.356	1.348		1.35267	0.00416	0.0024
1.309	1.299	1.298		1.302	0.00608	0.00351		1.35	1.346	1.365		1.35367	0.01002	0.00578
1.298	1.303	1.292		1.29767	0.00551	0.00318		1.345	1.362	1.355		1.354	0.00854	0.00493
1.305	1.307	1.303		1.305	0.002	0.00115		1.367	1.37	1.354		1.36367	0.0085	0.00491
1.31	1.304	1.306		1.30667	0.00306	0.00176		1.341	1.361	1.351		1.351	0.01	0.00577
1.297	1.302	1.297		1.29867	0.00289	0.00167		1.349	1.354	1.366		1.35633	0.00874	0.00504
1.314	1.303	1.29		1.30233	0.01201	0.00694		1.35	1.351	1.366		1.35567	0.00896	0.00517
1.299	1.31	1.309		1.306	0.00608	0.00351		1.349	1.343	1.347		1.34633	0.00306	0.00176
1.309	1.297	1.294		1.3	0.00794	0.00458		1.361	1.365	1.359		1.36167	0.00306	0.00176
1.302	1.31	1.299		1.30367	0.00569	0.00328		1.366	1.365	1.362		1.36433	0.00208	0.0012
1.293	1.312	1.295		1.3	0.01044	0.00603		1.36	1.348	1.352		1.35333	0.00611	0.00353
1.301	1.304	1.298		1.301	0.003	0.00173		1.363	1.352	1.359		1.358	0.00557	0.00321
1.304	1.305	1.297		1.302	0.00436	0.00252		1.355	1.346	1.356		1.35233	0.00551	0.00318
1.299	1.3	1.3		1.29967	0.00057735	0.000333333		1.356	1.359	1.37		1.36167	0.00737	0.00426
1.31	1.306	1.293		1.303	0.00889	0.00513		1.347	1.355	1.353		1.35167	0.00416	0.0024
1.303	1.303	1.291		1.299	0.00693	0.004		1.356	1.349	1.355		1.35333	0.00379	0.00219
1.306	1.3	1.294		1.3	0.006	0.00346		1.349	1.36	1.35		1.353	0.00608	0.00351
1.302	1.303	1.302		1.30233	0.00057735	0.000333333		1.364	1.358	1.365		1.36233	0.00379	0.00219
1.299	1.3	1.299		1.29933	0.00057735	0.000333333		1.349	1.352	1.363		1.35467	0.00737	0.00426
1.305	1.3	1.302		1.30233	0.00252	0.00145		1.345	1.368	1.362		1.35833	0.01193	0.00689
1.3	1.299	1.308		1.30233	0.00493	0.00285		1.353	1.356	1.358		1.35567	0.00252	0.00145
1.296	1.311	1.3		1.30233	0.00777	0.00448		1.35	1.373	1.362		1.36167	0.0115	0.00664
1.303	1.297	1.296		1.29867	0.00379	0.00219		1.354	1.367	1.357		1.35933	0.00681	0.00393
1.302	1.303	1.308		1.30433	0.00321	0.00186		1.348	1.346	1.354		1.34933	0.00416	0.0024
1.294	1.307	1.308		1.303	0.00781	0.00451		1.361	1.366	1.348		1.35833	0.00929	0.00536
1.307	1.296	1.308		1.30367	0.00666	0.00384		1.36	1.363	1.362		1.36167	0.00153	0.000881917
1.29	1.306	1.3		1.29867	0.00808	0.00467		1.368	1.355	1.358		1.36033	0.00681	0.00393
1.299	1.304	1.301		1.30133	0.00252	0.00145		1.343	1.349	1.364		1.352	0.01082	0.00624
1.306	1.296	1.305		1.30233	0.00551	0.00318		1.363	1.349	1.353		1.355	0.00721	0.00416
1.295	1.303	1.303		1.30033	0.00462	0.00267		1.351	1.358	1.354		1.35433	0.00351	0.00203
1.302	1.308	1.3		1.30333	0.00416	0.0024		1.348	1.356	1.355		1.353	0.00436	0.00252
1.294	1.301	1.299		1.298	0.00361	0.00208		1.354	1.357	1.356		1.35567	0.00153	0.000881917
1.294	1.306	1.301		1.30033	0.00603	0.00348		1.36	1.36	1.36		1.36	0	0
1.299	1.299	1.304		1.30067	0.00289	0.00167		1.339	1.357	1.36		1.352	0.01136	0.00656
1.302	1.304	1.301		1.30233	0.00153	0.000881917		1.352	1.344	1.367		1.35433	0.01168	0.00674
1.295	1.302	1.298		1.29833	0.00351	0.00203		1.353	1.374	1.36		1.36233	0.01069	0.00617
1.297	1.299	1.287		1.29433	0.00643	0.00371		1.361	1.354	1.363		1.35933	0.00473	0.00273
1.307	1.301	1.304		1.304	0.003	0.00173		1.365	1.36	1.361		1.362	0.00265	0.00153
1.288	1.303	1.302		1.29767	0.00839	0.00484		1.354	1.362	1.362		1.35933	0.00462	0.00267
1.294	1.309	1.299		1.30067	0.00764	0.00441		1.362	1.346	1.354		1.354	0.008	0.00462
1.302	1.296	1.301		1.29967	0.00321	0.00186		1.362	1.347	1.363		1.35733	0.00896	0.00517
1.303	1.286	1.309		1.29933	0.01193	0.00689		1.364	1.35	1.374		1.36267	0.01206	0.00696
1.301	1.3	1.303		1.30133	0.00153	0.000881917		1.368	1.362	1.361		1.36367	0.00379	0.00219
1.302	1.294	1.304		1.3	0.00529	0.00306		1.362	1.353	1.362		1.359	0.0052	0.003
1.302	1.304	1.297		1.301	0.00361	0.00208		1.353	1.365	1.355		1.35767	0.00643	0.00371
1.292	1.296	1.304		1.29733	0.00611	0.00353		1.357	1.368	1.359		1.36133	0.00586	0.00338
1.299	1.308	1.299		1.302	0.0052	0.003		1.356	1.347	1.358		1.35367	0.00586	0.00338
1.293	1.304	1.3		1.299	0.00557	0.00321		1.35	1.362	1.361		1.35767	0.00666	0.00384
1.298	1.295	1.313		1.302	0.00964	0.00557		1.368	1.342	1.355		1.355	0.013	0.00751
1.291	1.296	1.296		1.29433	0.00289	0.00167		1.352	1.349	1.366		1.35567	0.00907	0.00524
1.302	1.302	1.303		1.30233	0.00057735	0.000333333		1.354	1.356	1.356		1.35533	0.00115	0.000666667
1.295	1.288	1.301		1.29467	0.00651	0.00376		1.371	1.369	1.364		1.368	0.00361	0.00208
1.295	1.308	1.3		1.301	0.00656	0.00379		1.358	1.351	1.361		1.35667	0.00513	0.00296
1.304	1.299	1.294		1.299	0.005	0.00289		1.367	1.37	1.355		1.364	0.00794	0.00458
1.297	1.304	1.304		1.30167	0.00404	0.00233		1.364	1.361	1.36		1.36167	0.00208	0.0012
1.291	1.297	1.297		1.295	0.00346	0.002		1.367	1.345	1.379		1.36367	0.01724	0.00996
1.305	1.296	1.289		1.29667	0.00802	0.00463		1.359	1.359	1.353		1.357	0.00346	0.002
1.294	1.295	1.298		1.29567	0.00208	0.0012		1.362	1.346	1.353		1.35367	0.00802	0.00463
1.291	1.311	1.302		1.30133	0.01002	0.00578		1.353	1.369	1.345		1.35567	0.01222	0.00706
1.293	1.301	1.298		1.29733	0.00404	0.00233		1.351	1.366	1.357		1.358	0.00755	0.00436
1.302	1.297	1.305		1.30133	0.00404	0.00233		1.363	1.363	1.354		1.36	0.0052	0.003
1.298	1.313	1.301		1.304	0.00794	0.00458		1.35	1.354	1.344		1.34933	0.00503	0.00291
1.304	1.292	1.294		1.29667	0.00643	0.00371		1.362	1.353	1.368		1.361	0.00755	0.00436
1.307	1.302	1.303		1.304	0.00265	0.00153		1.355	1.36	1.355		1.35667	0.00289	0.00167
1.297	1.286	1.302		1.295	0.00819	0.00473		1.352	1.363	1.358		1.35767	0.00551	0.00318
1.298	1.299	1.295		1.29733	0.00208	0.0012		1.365	1.364	1.344		1.35767	0.01185	0.00684
1.287	1.299	1.292		1.29267	0.00603	0.00348		1.359	1.361	1.37		1.36333	0.00586	0.00338
1.305	1.3	1.298		1.301	0.00361	0.00208		1.362	1.364	1.351		1.359	0.007	0.00404
1.292	1.303	1.297		1.29733	0.00551	0.00318		1.361	1.356	1.373		1.36333	0.00874	0.00504
1.297	1.294	1.288		1.293	0.00458	0.00265		1.364	1.349	1.349		1.354	0.00866	0.005
1.291	1.301	1.305		1.299	0.00721	0.00416		1.366	1.359	1.37		1.365	0.00557	0.00321
1.293	1.304	1.293		1.29667	0.00635	0.00367		1.354	1.361	1.353		1.356	0.00436	0.00252
1.294	1.294	1.293		1.29367	0.00057735	0.000333333		1.36	1.349	1.36		1.35633	0.00635	0.00367
1.299	1.291	1.298		1.296	0.00436	0.00252		1.362	1.354	1.361		1.359	0.00436	0.00252
1.308	1.295	1.289		1.29733	0.00971	0.00561		1.362	1.348	1.352		1.354	0.00721	0.00416
1.294	1.293	1.289		1.292	0.00265	0.00153		1.352	1.372	1.352		1.35867	0.01155	0.00667
1.303	1.292	1.29		1.295	0.007	0.00404		1.373	1.366	1.354		1.36433	0.00961	0.00555
1.296	1.289	1.297		1.294	0.00436	0.00252		1.349	1.348	1.356		1.351	0.00436	0.00252
1.302	1.295	1.301		1.29933	0.00379	0.00219		1.362	1.358	1.354		1.358	0.004	0.00231
1.29	1.289	1.293		1.29067	0.00208	0.0012		1.37	1.35	1.368		1.36267	0.01102	0.00636
1.295	1.29	1.302		1.29567	0.00603	0.00348		1.355	1.356	1.349		1.35333	0.00379	0.00219
1.295	1.289	1.301		1.295	0.006	0.00346		1.355	1.344	1.352		1.35033	0.00569	0.00328
1.293	1.283	1.291		1.289	0.00529	0.00306		1.368	1.36	1.36		1.36267	0.00462	0.00267
1.291	1.289	1.293		1.291	0.002	0.00115		1.368	1.37	1.359		1.36567	0.00586	0.00338
1.301	1.285	1.292		1.29267	0.00802	0.00463		1.348	1.362	1.356		1.35533	0.00702	0.00406
1.303	1.3	1.3		1.301	0.00173	0.001		1.352	1.372	1.35		1.358	0.01217	0.00702
1.29	1.285	1.295		1.29	0.005	0.00289		1.359	1.351	1.358		1.356	0.00436	0.00252
1.301	1.284	1.285		1.29	0.00954	0.00551		1.347	1.353	1.357		1.35233	0.00503	0.00291
1.301	1.289	1.29		1.29333	0.00666	0.00384		1.348	1.364	1.353		1.355	0.00819	0.00473
1.293	1.288	1.287		1.28933	0.00321	0.00186		1.358	1.355	1.353		1.35533	0.00252	0.00145
1.289	1.274	1.291		1.28467	0.00929	0.00536		1.359	1.365	1.362		1.362	0.003	0.00173
1.286	1.286	1.289		1.287	0.00173	0.001		1.363	1.358	1.349		1.35667	0.00709	0.0041
1.29	1.285	1.288		1.28767	0.00252	0.00145		1.369	1.357	1.355		1.36033	0.00757	0.00437
1.281	1.279	1.3		1.28667	0.01159	0.00669		1.364	1.357	1.368		1.363	0.00557	0.00321
1.291	1.282	1.292		1.28833	0.00551	0.00318		1.361	1.376	1.352		1.363	0.01212	0.007
1.291	1.28	1.286		1.28567	0.00551	0.00318		1.353	1.361	1.37		1.36133	0.0085	0.00491
1.299	1.282	1.284		1.28833	0.00929	0.00536		1.351	1.362	1.354		1.35567	0.00569	0.00328
1.289	1.273	1.285		1.28233	0.00833	0.00481		1.348	1.349	1.354		1.35033	0.00321	0.00186
1.282	1.275	1.277		1.278	0.00361	0.00208		1.35	1.357	1.338		1.34833	0.00961	0.00555
1.287	1.283	1.286		1.28533	0.00208	0.0012		1.355	1.356	1.371		1.36067	0.00896	0.00517
1.29	1.277	1.289		1.28533	0.00723	0.00418		1.359	1.35	1.346		1.35167	0.00666	0.00384
1.273	1.285	1.284		1.28067	0.00666	0.00384		1.363	1.358	1.36		1.36033	0.00252	0.00145
1.301	1.272	1.287		1.28667	0.0145	0.00837		1.358	1.365	1.365		1.36267	0.00404	0.00233
1.291	1.273	1.284		1.28267	0.00907	0.00524		1.357	1.349	1.358		1.35467	0.00493	0.00285
1.282	1.284	1.281		1.28233	0.00153	0.000881917		1.358	1.365	1.36		1.361	0.00361	0.00208
1.28	1.277	1.274		1.277	0.003	0.00173		1.356	1.363	1.358		1.359	0.00361	0.00208
1.288	1.276	1.277		1.28033	0.00666	0.00384		1.365	1.357	1.362		1.36133	0.00404	0.00233
1.291	1.275	1.278		1.28133	0.0085	0.00491		1.35	1.363	1.361		1.358	0.007	0.00404
1.274	1.275	1.27		1.273	0.00265	0.00153		1.366	1.347	1.361		1.358	0.00985	0.00569
1.294	1.265	1.278		1.279	0.01453	0.00839		1.353	1.348	1.353		1.35133	0.00289	0.00167
1.28	1.268	1.291		1.27967	0.0115	0.00664		1.343	1.374	1.358		1.35833	0.0155	0.00895
1.277	1.268	1.28		1.275	0.00624	0.00361		1.37	1.358	1.368		1.36533	0.00643	0.00371
1.284	1.263	1.282		1.27633	0.01159	0.00669		1.367	1.352	1.356		1.35833	0.00777	0.00448
1.281	1.265	1.278		1.27467	0.0085	0.00491		1.36	1.358	1.352		1.35667	0.00416	0.0024
1.273	1.263	1.279		1.27167	0.00808	0.00467		1.36	1.36	1.357		1.359	0.00173	0.001
1.276	1.258	1.269		1.26767	0.00907	0.00524		1.366	1.358	1.364		1.36267	0.00416	0.0024
1.276	1.26	1.27		1.26867	0.00808	0.00467		1.363	1.361	1.343		1.35567	0.01102	0.00636
1.269	1.272	1.27		1.27033	0.00153	0.000881917		1.357	1.346	1.351		1.35133	0.00551	0.00318
1.278	1.262	1.268		1.26933	0.00808	0.00467		1.358	1.35	1.356		1.35467	0.00416	0.0024
1.287	1.269	1.267		1.27433	0.01102	0.00636		1.359	1.351	1.349		1.353	0.00529	0.00306
1.269	1.26	1.272		1.267	0.00624	0.00361		1.354	1.348	1.365		1.35567	0.00862	0.00498
1.278	1.262	1.281		1.27367	0.01021	0.0059		1.355	1.368	1.354		1.359	0.00781	0.00451
1.278	1.262	1.278		1.27267	0.00924	0.00533		1.355	1.345	1.362		1.354	0.00854	0.00493
1.272	1.269	1.264		1.26833	0.00404	0.00233		1.35	1.371	1.357		1.35933	0.01069	0.00617
1.263	1.26	1.275		1.266	0.00794	0.00458		1.362	1.357	1.351		1.35667	0.00551	0.00318
1.276	1.256	1.262		1.26467	0.01026	0.00593		1.362	1.351	1.369		1.36067	0.00907	0.00524
1.272	1.265	1.267		1.268	0.00361	0.00208		1.363	1.36	1.366		1.363	0.003	0.00173
1.265	1.259	1.262		1.262	0.003	0.00173		1.367	1.372	1.355		1.36467	0.00874	0.00504
1.273	1.258	1.258		1.263	0.00866	0.005		1.354	1.355	1.361		1.35667	0.00379	0.00219
1.281	1.254	1.271		1.26867	0.01365	0.00788		1.371	1.353	1.365		1.363	0.00917	0.00529
1.262	1.259	1.255		1.25867	0.00351	0.00203		1.366	1.35	1.355		1.357	0.00819	0.00473
1.263	1.259	1.253		1.25833	0.00503	0.00291		1.347	1.358	1.356		1.35367	0.00586	0.00338
1.259	1.255	1.252		1.25533	0.00351	0.00203		1.362	1.358	1.351		1.357	0.00557	0.00321
1.264	1.253	1.263		1.26	0.00608	0.00351		1.357	1.362	1.366		1.36167	0.00451	0.0026
1.258	1.263	1.259		1.26	0.00265	0.00153		1.36	1.359	1.363		1.36067	0.00208	0.0012
1.276	1.256	1.267		1.26633	0.01002	0.00578		1.346	1.348	1.362		1.352	0.00872	0.00503
1.266	1.253	1.251		1.25667	0.00814	0.0047		1.35	1.34	1.359		1.34967	0.0095	0.00549
1.258	1.25	1.255		1.25433	0.00404	0.00233		1.356	1.363	1.36		1.35967	0.00351	0.00203
1.264	1.248	1.244		1.252	0.01058	0.00611		1.355	1.38	1.364		1.36633	0.01266	0.00731
1.265	1.255	1.248		1.256	0.00854	0.00493		1.361	1.365	1.354		1.36	0.00557	0.00321
1.256	1.261	1.257		1.258	0.00265	0.00153		1.374	1.346	1.355		1.35833	0.01429	0.00825
1.266	1.246	1.245		1.25233	0.01185	0.00684		1.355	1.365	1.366		1.362	0.00608	0.00351
1.247	1.245	1.255		1.249	0.00529	0.00306		1.35	1.369	1.368		1.36233	0.01069	0.00617
1.254	1.245	1.251		1.25	0.00458	0.00265		1.361	1.371	1.352		1.36133	0.0095	0.00549
1.26	1.239	1.247		1.24867	0.0106	0.00612		1.359	1.353	1.356		1.356	0.003	0.00173
1.264	1.248	1.242		1.25133	0.01137	0.00657		1.357	1.369	1.353		1.35967	0.00833	0.00481
1.26	1.239	1.251		1.25	0.01054	0.00608		1.358	1.353	1.358		1.35633	0.00289	0.00167
1.257	1.248	1.246		1.25033	0.00586	0.00338		1.343	1.371	1.358		1.35733	0.01401	0.00809
1.253	1.248	1.246		1.249	0.00361	0.00208		1.357	1.365	1.365		1.36233	0.00462	0.00267
1.252	1.24	1.244		1.24533	0.00611	0.00353		1.369	1.341	1.37		1.36	0.01646	0.0095
1.25	1.246	1.242		1.246	0.004	0.00231		1.345	1.371	1.358		1.358	0.013	0.00751
1.257	1.241	1.246		1.248	0.00819	0.00473		1.348	1.348	1.358		1.35133	0.00577	0.00333
1.26	1.245	1.243		1.24933	0.00929	0.00536		1.362	1.367	1.348		1.359	0.00985	0.00569
1.262	1.24	1.232		1.24467	0.01553	0.00897		1.365	1.357	1.351		1.35767	0.00702	0.00406
1.248	1.238	1.24		1.242	0.00529	0.00306		1.368	1.365	1.361		1.36467	0.00351	0.00203
1.247	1.252	1.235		1.24467	0.00874	0.00504		1.361	1.363	1.358		1.36067	0.00252	0.00145
1.251	1.243	1.242		1.24533	0.00493	0.00285		1.352	1.353	1.352		1.35233	0.00057735	0.000333333
1.251	1.23	1.239		1.24	0.01054	0.00608		1.358	1.364	1.346		1.356	0.00917	0.00529
1.251	1.236	1.231		1.23933	0.01041	0.00601		1.342	1.358	1.361		1.35367	0.01021	0.0059
1.245	1.237	1.237		1.23967	0.00462	0.00267		1.35	1.356	1.35		1.352	0.00346	0.002
1.25	1.238	1.241		1.243	0.00624	0.00361		1.359	1.351	1.366		1.35867	0.00751	0.00433
1.242	1.235	1.238		1.23833	0.00351	0.00203		1.357	1.374	1.364		1.365	0.00854	0.00493
1.243	1.233	1.237		1.23767	0.00503	0.00291		1.351	1.367	1.356		1.358	0.00819	0.00473
1.247	1.232	1.228		1.23567	0.01002	0.00578		1.351	1.363	1.352		1.35533	0.00666	0.00384
1.245	1.23	1.23		1.235	0.00866	0.005		1.366	1.364	1.34		1.35667	0.01447	0.00835
1.24	1.238	1.22		1.23267	0.01102	0.00636		1.367	1.362	1.361		1.36333	0.00321	0.00186
1.246	1.233	1.228		1.23567	0.00929	0.00536		1.355	1.354	1.357		1.35533	0.00153	0.000881917
1.238	1.227	1.229		1.23133	0.00586	0.00338		1.362	1.356	1.345		1.35433	0.00862	0.00498
1.249	1.235	1.228		1.23733	0.01069	0.00617		1.347	1.352	1.362		1.35367	0.00764	0.00441
1.24	1.225	1.225		1.23	0.00866	0.005		1.359	1.367	1.352		1.35933	0.00751	0.00433
1.232	1.232	1.223		1.229	0.0052	0.003		1.36	1.352	1.341		1.351	0.00954	0.00551
1.239	1.23	1.229		1.23267	0.00551	0.00318		1.341	1.36	1.355		1.352	0.00985	0.00569
1.232	1.23	1.223		1.22833	0.00473	0.00273		1.357	1.372	1.36		1.363	0.00794	0.00458
1.241	1.221	1.22		1.22733	0.01185	0.00684		1.35	1.364	1.354		1.356	0.00721	0.00416
1.227	1.227	1.221		1.225	0.00346	0.002		1.361	1.367	1.37		1.366	0.00458	0.00265
1.231	1.226	1.218		1.225	0.00656	0.00379		1.349	1.359	1.349		1.35233	0.00577	0.00333
1.232	1.221	1.219		1.224	0.007	0.00404		1.357	1.359	1.341		1.35233	0.00987	0.0057
1.229	1.224	1.223		1.22533	0.00321	0.00186		1.351	1.364	1.35		1.355	0.00781	0.00451
1.226	1.218	1.217		1.22033	0.00493	0.00285		1.359	1.35	1.338		1.349	0.01054	0.00608
1.238	1.222	1.227		1.229	0.00819	0.00473		1.358	1.357	1.349		1.35467	0.00493	0.00285
1.222	1.223	1.218		1.221	0.00265	0.00153		1.347	1.368	1.337		1.35067	0.01582	0.00913
1.236	1.216	1.223		1.225	0.01015	0.00586		1.352	1.348	1.344		1.348	0.004	0.00231
1.232	1.214	1.224		1.22333	0.00902	0.00521		1.356	1.363	1.348		1.35567	0.00751	0.00433
1.229	1.217	1.217		1.221	0.00693	0.004		1.344	1.37	1.354		1.356	0.01311	0.00757
1.217	1.212	1.212		1.21367	0.00289	0.00167		1.343	1.366	1.361		1.35667	0.0121	0.00698
1.217	1.216	1.219		1.21733	0.00153	0.000881917		1.342	1.35	1.346		1.346	0.004	0.00231
1.22	1.212	1.22		1.21733	0.00462	0.00267		1.348	1.369	1.349		1.35533	0.01185	0.00684
1.226	1.215	1.215		1.21867	0.00635	0.00367		1.339	1.36	1.35		1.34967	0.0105	0.00606
1.215	1.213	1.212		1.21333	0.00153	0.000881917		1.344	1.358	1.348		1.35	0.00721	0.00416
1.222	1.211	1.212		1.215	0.00608	0.00351		1.351	1.367	1.349		1.35567	0.00987	0.0057
1.216	1.213	1.206		1.21167	0.00513	0.00296		1.343	1.365	1.338		1.34867	0.01436	0.00829
1.221	1.21	1.216		1.21567	0.00551	0.00318		1.344	1.36	1.338		1.34733	0.01137	0.00657
1.208	1.203	1.205		1.20533	0.00252	0.00145		1.346	1.363	1.352		1.35367	0.00862	0.00498
1.212	1.21	1.202		1.208	0.00529	0.00306		1.34	1.357	1.335		1.344	0.01153	0.00666
1.213	1.205	1.207		1.20833	0.00416	0.0024		1.344	1.368	1.337		1.34967	0.01626	0.00939
1.215	1.2	1.201		1.20533	0.00839	0.00484		1.334	1.37	1.334		1.346	0.02078	0.012
1.214	1.207	1.207		1.20933	0.00404	0.00233		1.351	1.367	1.336		1.35133	0.0155	0.00895
1.208	1.207	1.211		1.20867	0.00208	0.0012		1.342	1.348	1.347		1.34567	0.00321	0.00186
1.213	1.202	1.195		1.20333	0.00907	0.00524		1.341	1.354	1.345		1.34667	0.00666	0.00384
1.211	1.204	1.208		1.20767	0.00351	0.00203		1.34	1.358	1.347		1.34833	0.00907	0.00524
1.215	1.202	1.204		1.207	0.007	0.00404		1.334	1.364	1.353		1.35033	0.01518	0.00876
1.211	1.199	1.199		1.203	0.00693	0.004		1.346	1.363	1.344		1.351	0.01044	0.00603
1.204	1.205	1.205		1.20467	0.00057735	0.000333333		1.339	1.369	1.341		1.34967	0.01677	0.00968
1.213	1.199	1.195		1.20233	0.00945	0.00546		1.341	1.358	1.345		1.348	0.00889	0.00513
1.208	1.197	1.189		1.198	0.00954	0.00551		1.331	1.35	1.351		1.344	0.01127	0.00651
1.199	1.2	1.184		1.19433	0.00896	0.00517		1.338	1.356	1.333		1.34233	0.0121	0.00698
1.202	1.192	1.19		1.19467	0.00643	0.00371		1.344	1.359	1.329		1.344	0.015	0.00866
1.206	1.195	1.194		1.19833	0.00666	0.00384		1.33	1.359	1.337		1.342	0.01513	0.00874
1.205	1.205	1.189		1.19967	0.00924	0.00533		1.336	1.364	1.351		1.35033	0.01401	0.00809
1.197	1.188	1.196		1.19367	0.00493	0.00285		1.343	1.363	1.348		1.35133	0.01041	0.00601
1.192	1.195	1.194		1.19367	0.00153	0.000881917		1.341	1.366	1.344		1.35033	0.01365	0.00788
1.203	1.195	1.193		1.197	0.00529	0.00306		1.341	1.368	1.346		1.35167	0.01436	0.00829
1.2	1.185	1.189		1.19133	0.00777	0.00448		1.342	1.359	1.35		1.35033	0.0085	0.00491
1.203	1.196	1.188		1.19567	0.00751	0.00433		1.346	1.363	1.339		1.34933	0.01234	0.00713
1.186	1.187	1.185		1.186	0.001	0.00057735		1.338	1.36	1.33		1.34267	0.01553	0.00897
1.197	1.191	1.18		1.18933	0.00862	0.00498		1.332	1.357	1.344		1.34433	0.0125	0.00722
1.201	1.185	1.182		1.18933	0.01021	0.0059		1.341	1.36	1.348		1.34967	0.00961	0.00555
1.189	1.183	1.18		1.184	0.00458	0.00265		1.332	1.357	1.332		1.34033	0.01443	0.00833
1.194	1.185	1.182		1.187	0.00624	0.00361		1.336	1.362	1.33		1.34267	0.01701	0.00982
1.2	1.184	1.182		1.18867	0.00987	0.0057		1.33	1.37	1.334		1.34467	0.02203	0.01272
1.187	1.19	1.187		1.188	0.00173	0.001		1.34	1.374	1.335		1.34967	0.02122	0.01225
1.2	1.186	1.183		1.18967	0.00907	0.00524		1.334	1.353	1.338		1.34167	0.01002	0.00578
1.188	1.183	1.176		1.18233	0.00603	0.00348		1.325	1.369	1.349		1.34767	0.02203	0.01272
1.191	1.179	1.177		1.18233	0.00757	0.00437		1.339	1.361	1.331		1.34367	0.01553	0.00897
1.193	1.171	1.17		1.178	0.013	0.00751		1.329	1.362	1.341		1.344	0.0167	0.00964
1.181	1.171	1.177		1.17633	0.00503	0.00291		1.333	1.355	1.341		1.343	0.01114	0.00643
1.179	1.176	1.177		1.17733	0.00153	0.000881917		1.334	1.359	1.333		1.342	0.01473	0.0085
1.184	1.177	1.173		1.178	0.00557	0.00321		1.325	1.346	1.334		1.335	0.01054	0.00608
1.184	1.18	1.17		1.178	0.00721	0.00416		1.332	1.36	1.344		1.34533	0.01405	0.00811
1.186	1.173	1.167		1.17533	0.00971	0.00561		1.323	1.369	1.337		1.343	0.02358	0.01361
1.178	1.169	1.172		1.173	0.00458	0.00265		1.342	1.352	1.333		1.34233	0.0095	0.00549
1.184	1.175	1.168		1.17567	0.00802	0.00463		1.327	1.366	1.342		1.345	0.01967	0.01136
1.181	1.173	1.166		1.17333	0.00751	0.00433		1.329	1.365	1.323		1.339	0.02272	0.01311
1.181	1.176	1.172		1.17633	0.00451	0.0026		1.321	1.359	1.332		1.33733	0.01955	0.01129
1.178	1.176	1.164		1.17267	0.00757	0.00437		1.328	1.363	1.329		1.34	0.01992	0.0115
1.176	1.171	1.166		1.171	0.005	0.00289		1.334	1.367	1.322		1.341	0.0233	0.01345
1.171	1.172	1.165		1.16933	0.00379	0.00219		1.325	1.368	1.332		1.34167	0.02307	0.01332
1.17	1.169	1.162		1.167	0.00436	0.00252		1.317	1.363	1.331		1.337	0.02358	0.01361
1.176	1.166	1.163		1.16833	0.00681	0.00393		1.322	1.366	1.314		1.334	0.028	0.01617
1.175	1.161	1.162		1.166	0.00781	0.00451		1.328	1.367	1.336		1.34367	0.0206	0.01189
1.168	1.163	1.161		1.164	0.00361	0.00208		1.329	1.353	1.334		1.33867	0.01266	0.00731
1.174	1.166	1.16		1.16667	0.00702	0.00406		1.325	1.366	1.322		1.33767	0.02458	0.01419
1.165	1.159	1.158		1.16067	0.00379	0.00219		1.332	1.354	1.322		1.336	0.01637	0.00945
1.17	1.163	1.151		1.16133	0.00961	0.00555		1.324	1.353	1.326		1.33433	0.0162	0.00935
1.172	1.162	1.159		1.16433	0.00681	0.00393		1.322	1.356	1.33		1.336	0.01778	0.01026
1.17	1.164	1.156		1.16333	0.00702	0.00406		1.333	1.371	1.328		1.344	0.02352	0.01358
1.175	1.159	1.156		1.16333	0.01021	0.0059		1.324	1.372	1.316		1.33733	0.03029	0.01749
1.156	1.165	1.158		1.15967	0.00473	0.00273		1.346	1.35	1.33		1.342	0.01058	0.00611
1.166	1.15	1.153		1.15633	0.0085	0.00491		1.324	1.374	1.319		1.339	0.03041	0.01756
1.157	1.161	1.155		1.15767	0.00306	0.00176		1.336	1.372	1.32		1.34267	0.02663	0.01538
1.166	1.154	1.154		1.158	0.00693	0.004		1.314	1.349	1.328		1.33033	0.01762	0.01017
1.155	1.153	1.148		1.152	0.00361	0.00208		1.315	1.366	1.326		1.33567	0.02684	0.0155
1.167	1.155	1.149		1.157	0.00917	0.00529		1.325	1.355	1.321		1.33367	0.01858	0.01073
1.16	1.149	1.137		1.14867	0.0115	0.00664		1.322	1.351	1.32		1.331	0.01735	0.01002
1.156	1.157	1.143		1.152	0.00781	0.00451		1.314	1.367	1.33		1.337	0.02718	0.0157
1.154	1.153	1.146		1.151	0.00436	0.00252		1.317	1.354	1.329		1.33333	0.01888	0.0109
1.158	1.157	1.147		1.154	0.00608	0.00351		1.32	1.369	1.326		1.33833	0.02673	0.01543
1.157	1.152	1.146		1.15167	0.00551	0.00318		1.326	1.372	1.318		1.33867	0.02914	0.01683
1.157	1.149	1.141		1.149	0.008	0.00462		1.333	1.359	1.332		1.34133	0.01531	0.00884
1.151	1.157	1.149		1.15233	0.00416	0.0024		1.324	1.363	1.328		1.33833	0.02146	0.01239
1.153	1.143	1.147		1.14767	0.00503	0.00291		1.315	1.361	1.318		1.33133	0.02574	0.01486
1.155	1.147	1.147		1.14967	0.00462	0.00267		1.321	1.364	1.319		1.33467	0.02542	0.01468
1.152	1.147	1.142		1.147	0.005	0.00289		1.316	1.349	1.317		1.32733	0.01877	0.01084
1.151	1.145	1.135		1.14367	0.00808	0.00467		1.319	1.367	1.317		1.33433	0.02831	0.01634
1.153	1.144	1.136		1.14433	0.0085	0.00491		1.321	1.359	1.321		1.33367	0.02194	0.01267
1.149	1.138	1.135		1.14067	0.00737	0.00426		1.313	1.348	1.314		1.325	0.01992	0.0115
1.148	1.148	1.138		1.14467	0.00577	0.00333		1.323	1.357	1.321		1.33367	0.02023	0.01168
1.144	1.142	1.143		1.143	0.001	0.00057735		1.325	1.356	1.323		1.33467	0.0185	0.01068
1.145	1.141	1.137		1.141	0.004	0.00231		1.318	1.348	1.306		1.324	0.02163	0.01249
1.137	1.135	1.131		1.13433	0.00306	0.00176		1.319	1.363	1.321		1.33433	0.02485	0.01434
1.139	1.149	1.131		1.13967	0.00902	0.00521		1.317	1.368	1.319		1.33467	0.02888	0.01668
1.143	1.144	1.131		1.13933	0.00723	0.00418		1.325	1.361	1.318		1.33467	0.02307	0.01332
1.143	1.133	1.129		1.135	0.00721	0.00416		1.321	1.35	1.319		1.33	0.01735	0.01002
1.142	1.137	1.129		1.136	0.00656	0.00379		1.311	1.357	1.312		1.32667	0.02627	0.01517
1.141	1.133	1.132		1.13533	0.00493	0.00285		1.312	1.366	1.32		1.33267	0.02914	0.01683
1.134	1.137	1.125		1.132	0.00624	0.00361		1.315	1.361	1.311		1.329	0.02778	0.01604
1.137	1.132	1.127		1.132	0.005	0.00289		1.304	1.366	1.317		1.329	0.0327	0.01888
1.14	1.132	1.127		1.133	0.00656	0.00379		1.315	1.364	1.312		1.33033	0.02919	0.01686
1.14	1.129	1.132		1.13367	0.00569	0.00328		1.311	1.358	1.321		1.33	0.02476	0.01429
1.129	1.135	1.124		1.12933	0.00551	0.00318		1.313	1.355	1.309		1.32567	0.02548	0.01471
1.137	1.14	1.119		1.132	0.01136	0.00656		1.312	1.367	1.314		1.331	0.03119	0.01801
1.128	1.127	1.117		1.124	0.00608	0.00351		1.316	1.356	1.307		1.32633	0.02608	0.01506
1.137	1.121	1.122		1.12667	0.00896	0.00517		1.319	1.367	1.318		1.33467	0.02801	0.01617
1.13	1.122	1.122		1.12467	0.00462	0.00267		1.306	1.362	1.304		1.324	0.03292	0.01901
1.132	1.129	1.113		1.12467	0.01021	0.0059		1.316	1.358	1.306		1.32667	0.02759	0.01593
1.127	1.126	1.119		1.124	0.00436	0.00252		1.313	1.383	1.304		1.33333	0.04325	0.02497
1.126	1.122	1.118		1.122	0.004	0.00231		1.312	1.359	1.317		1.32933	0.02581	0.0149
1.125	1.116	1.116		1.119	0.0052	0.003		1.305	1.36	1.323		1.32933	0.02804	0.01619
1.119	1.114	1.114		1.11567	0.00289	0.00167		1.308	1.362	1.315		1.32833	0.02937	0.01695
1.125	1.117	1.115		1.119	0.00529	0.00306		1.303	1.356	1.307		1.322	0.02951	0.01704
1.124	1.117	1.113		1.118	0.00557	0.00321		1.31	1.362	1.311		1.32767	0.02974	0.01717
1.125	1.114	1.113		1.11733	0.00666	0.00384		1.302	1.364	1.318		1.328	0.03219	0.01858
1.114	1.118	1.103		1.11167	0.00777	0.00448		1.307	1.355	1.318		1.32667	0.02515	0.01452
1.117	1.115	1.109		1.11367	0.00416	0.0024		1.306	1.367	1.313		1.32867	0.03338	0.01927
1.115	1.115	1.108		1.11267	0.00404	0.00233		1.315	1.348	1.31		1.32433	0.02065	0.01192
1.121	1.119	1.116		1.11867	0.00252	0.00145		1.309	1.372	1.308		1.32967	0.03667	0.02117
1.112	1.107	1.105		1.108	0.00361	0.00208		1.303	1.343	1.312		1.31933	0.02098	0.01212
1.108	1.109	1.106		1.10767	0.00153	0.000881917		1.309	1.358	1.301		1.32267	0.03086	0.01782
1.111	1.114	1.096		1.107	0.00964	0.00557		1.307	1.365	1.314		1.32867	0.03166	0.01828
1.118	1.107	1.106		1.11033	0.00666	0.00384		1.3	1.36	1.301		1.32033	0.03436	0.01984
1.117	1.114	1.104		1.11167	0.00681	0.00393		1.312	1.361	1.304		1.32567	0.03086	0.01782
1.111	1.111	1.108		1.11	0.00173	0.001		1.311	1.369	1.3		1.32667	0.03707	0.0214
1.109	1.111	1.101		1.107	0.00529	0.00306		1.297	1.353	1.303		1.31767	0.03075	0.01775
1.114	1.107	1.091		1.104	0.01179	0.00681		1.309	1.356	1.307		1.324	0.02773	0.01601
1.11	1.108	1.094		1.104	0.00872	0.00503		1.302	1.365	1.304		1.32367	0.03581	0.02067
1.105	1.109	1.1		1.10467	0.00451	0.0026		1.308	1.366	1.311		1.32833	0.03265	0.01885
1.102	1.1	1.096		1.09933	0.00306	0.00176		1.304	1.365	1.3		1.323	0.03643	0.02103
1.113	1.1	1.102		1.105	0.007	0.00404		1.306	1.361	1.305		1.324	0.03205	0.0185
1.097	1.102	1.093		1.09733	0.00451	0.0026		1.297	1.37	1.298		1.32167	0.04186	0.02417
1.106	1.103	1.087		1.09867	0.01021	0.0059		1.304	1.356	1.296		1.31867	0.03258	0.01881
1.102	1.104	1.095		1.10033	0.00473	0.00273		1.304	1.355	1.304		1.321	0.02944	0.017
1.104	1.101	1.098		1.101	0.003	0.00173		1.313	1.36	1.296		1.323	0.03315	0.01914
1.099	1.1	1.097		1.09867	0.00153	0.000881917		1.304	1.36	1.299		1.321	0.03387	0.01955
1.099	1.105	1.085		1.09633	0.01026	0.00593		1.301	1.36	1.301		1.32067	0.03406	0.01967
1.1	1.095	1.088		1.09433	0.00603	0.00348		1.296	1.355	1.29		1.31367	0.03592	0.02074
1.09	1.093	1.088		1.09033	0.00252	0.00145		1.308	1.354	1.313		1.325	0.02524	0.01457
1.09	1.096	1.085		1.09033	0.00551	0.00318		1.31	1.367	1.306		1.32767	0.03412	0.0197
1.088	1.093	1.083		1.088	0.005	0.00289		1.302	1.36	1.294		1.31867	0.03602	0.0208
1.088	1.094	1.086		1.08933	0.00416	0.0024		1.302	1.366	1.292		1.32	0.04015	0.02318
1.094	1.091	1.079		1.088	0.00794	0.00458		1.293	1.36	1.293		1.31533	0.03868	0.02233
1.093	1.085	1.079		1.08567	0.00702	0.00406		1.304	1.365	1.299		1.32267	0.03675	0.02122
1.09	1.086	1.085		1.087	0.00265	0.00153		1.297	1.353	1.291		1.31367	0.0342	0.01974
1.089	1.092	1.086		1.089	0.003	0.00173		1.299	1.356	1.301		1.31867	0.03235	0.01868
1.088	1.083	1.077		1.08267	0.00551	0.00318		1.291	1.367	1.305		1.321	0.04045	0.02335
1.087	1.086	1.079		1.084	0.00436	0.00252		1.298	1.36	1.293		1.317	0.03732	0.02155
1.096	1.092	1.074		1.08733	0.01172	0.00677		1.303	1.361	1.299		1.321	0.0347	0.02003
1.088	1.086	1.079		1.08433	0.00473	0.00273		1.294	1.365	1.302		1.32033	0.03889	0.02245
1.077	1.084	1.075		1.07867	0.00473	0.00273		1.305	1.359	1.298		1.32067	0.03338	0.01927
1.087	1.085	1.069		1.08033	0.00987	0.0057		1.315	1.355	1.301		1.32367	0.02802	0.01618
1.079	1.075	1.069		1.07433	0.00503	0.00291		1.298	1.365	1.305		1.32267	0.03683	0.02126
1.092	1.082	1.071		1.08167	0.0105	0.00606		1.29	1.376	1.31		1.32533	0.045	0.02598
1.083	1.082	1.072		1.079	0.00608	0.00351		1.285	1.361	1.293		1.313	0.04176	0.02411
1.082	1.082	1.071		1.07833	0.00635	0.00367		1.304	1.356	1.298		1.31933	0.0319	0.01841
1.083	1.083	1.07		1.07867	0.00751	0.00433		1.303	1.366	1.291		1.32	0.04029	0.02326
1.07	1.079	1.071		1.07333	0.00493	0.00285		1.301	1.361	1.285		1.31567	0.04007	0.02313
1.077	1.078	1.07		1.075	0.00436	0.00252		1.294	1.351	1.3		1.315	0.03132	0.01808
1.076	1.077	1.063		1.072	0.00781	0.00451		1.297	1.358	1.302		1.319	0.03387	0.01955
1.073	1.075	1.061		1.06967	0.00757	0.00437		1.294	1.367	1.296		1.319	0.04158	0.02401
1.074	1.071	1.065		1.07	0.00458	0.00265		1.296	1.362	1.286		1.31467	0.0413	0.02384
1.069	1.074	1.069		1.07067	0.00289	0.00167		1.299	1.351	1.29		1.31333	0.03293	0.01901
1.069	1.08	1.063		1.07067	0.00862	0.00498		1.283	1.347	1.299		1.30967	0.03331	0.01923
1.06	1.072	1.065		1.06567	0.00603	0.00348		1.3	1.361	1.298		1.31967	0.03581	0.02067
1.065	1.072	1.061		1.066	0.00557	0.00321		1.286	1.364	1.3		1.31667	0.04159	0.02401
1.071	1.062	1.066		1.06633	0.00451	0.0026		1.286	1.358	1.294		1.31267	0.03946	0.02278
1.066	1.07	1.058		1.06467	0.00611	0.00353		1.302	1.341	1.292		1.31167	0.02589	0.01495
1.063	1.067	1.06		1.06333	0.00351	0.00203		1.293	1.362	1.299		1.318	0.03822	0.02207
1.059	1.069	1.058		1.062	0.00608	0.00351		1.307	1.364	1.284		1.31833	0.04119	0.02378
1.069	1.06	1.056		1.06167	0.00666	0.00384		1.291	1.37	1.295		1.31867	0.0445	0.02569
1.066	1.067	1.062		1.065	0.00265	0.00153		1.292	1.36	1.304		1.31867	0.0363	0.02095
1.065	1.071	1.054		1.06333	0.00862	0.00498		1.285	1.348	1.278		1.30367	0.03855	0.02226
1.055	1.066	1.053		1.058	0.007	0.00404		1.292	1.348	1.298		1.31267	0.03075	0.01775
1.061	1.06	1.053		1.058	0.00436	0.00252		1.288	1.356	1.287		1.31033	0.03955	0.02284
1.062	1.069	1.055		1.062	0.007	0.00404		1.287	1.359	1.297		1.31433	0.039	0.02252
1.055	1.057	1.054		1.05533	0.00153	0.000881917		1.278	1.364	1.297		1.313	0.04518	0.02608
1.056	1.068	1.053		1.059	0.00794	0.00458		1.295	1.368	1.287		1.31667	0.04464	0.02577
1.053	1.058	1.044		1.05167	0.00709	0.0041		1.291	1.358	1.282		1.31033	0.04153	0.02397
1.054	1.056	1.045		1.05167	0.00586	0.00338		1.296	1.366	1.292		1.318	0.04162	0.02403
1.052	1.061	1.044		1.05233	0.0085	0.00491		1.279	1.374	1.289		1.314	0.0522	0.03014
1.048	1.051	1.047		1.04867	0.00208	0.0012		1.281	1.347	1.286		1.30467	0.03675	0.02122
1.051	1.057	1.041		1.04967	0.00808	0.00467		1.287	1.372	1.295		1.318	0.04694	0.0271
1.047	1.049	1.043		1.04633	0.00306	0.00176		1.285	1.357	1.279		1.307	0.04341	0.02506
1.046	1.052	1.039		1.04567	0.00651	0.00376		1.284	1.36	1.289		1.311	0.04251	0.02454
1.05	1.047	1.047		1.048	0.00173	0.001		1.288	1.35	1.292		1.31	0.0347	0.02003
1.048	1.047	1.041		1.04533	0.00379	0.00219		1.279	1.358	1.286		1.30767	0.04373	0.02525
1.048	1.052	1.042		1.04733	0.00503	0.00291		1.288	1.362	1.279		1.30967	0.04554	0.0263
1.044	1.045	1.04		1.043	0.00265	0.00153		1.291	1.365	1.291		1.31567	0.04272	0.02467
1.055	1.053	1.041		1.04967	0.00757	0.00437		1.29	1.375	1.29		1.31833	0.04907	0.02833
1.042	1.048	1.04		1.04333	0.00416	0.0024		1.291	1.367	1.291		1.31633	0.04388	0.02533
1.039	1.046	1.037		1.04067	0.00473	0.00273		1.278	1.36	1.285		1.30767	0.04546	0.02624
1.036	1.042	1.029		1.03567	0.00651	0.00376		1.284	1.368	1.276		1.30933	0.05096	0.02942
1.037	1.05	1.036		1.041	0.00781	0.00451		1.281	1.357	1.289		1.309	0.04176	0.02411
1.034	1.049	1.034		1.039	0.00866	0.005		1.274	1.357	1.279		1.30333	0.04654	0.02687
1.039	1.039	1.032		1.03667	0.00404	0.00233		1.281	1.362	1.273		1.30533	0.04924	0.02843
1.03	1.047	1.031		1.036	0.00954	0.00551		1.286	1.359	1.283		1.30933	0.04304	0.02485
1.033	1.041	1.028		1.034	0.00656	0.00379		1.276	1.356	1.292		1.308	0.04233	0.02444
1.036	1.043	1.027		1.03533	0.00802	0.00463		1.277	1.366	1.277		1.30667	0.05138	0.02967
1.034	1.042	1.026		1.034	0.008	0.00462		1.281	1.361	1.282		1.308	0.0459	0.0265
1.028	1.045	1.028		1.03367	0.00981	0.00567		1.281	1.376	1.283		1.31333	0.05428	0.03134
1.025	1.032	1.026		1.02767	0.00379	0.00219		1.291	1.356	1.28		1.309	0.04107	0.02371
1.031	1.039	1.029		1.033	0.00529	0.00306		1.284	1.365	1.28		1.30967	0.04796	0.02769
1.026	1.033	1.027		1.02867	0.00379	0.00219		1.27	1.361	1.293		1.308	0.04732	0.02732
1.025	1.038	1.026		1.02967	0.00723	0.00418		1.284	1.349	1.28		1.30433	0.03873	0.02236
1.024	1.038	1.025		1.029	0.00781	0.00451		1.286	1.359	1.286		1.31033	0.04215	0.02433
1.034	1.039	1.022		1.03167	0.00874	0.00504		1.286	1.37	1.286		1.314	0.0485	0.028
1.024	1.035	1.024		1.02767	0.00635	0.00367		1.282	1.353	1.281		1.30533	0.04128	0.02384
1.024	1.037	1.017		1.026	0.01015	0.00586		1.277	1.364	1.292		1.311	0.04651	0.02685
1.026	1.035	1.017		1.026	0.009	0.0052		1.274	1.347	1.275		1.29867	0.04186	0.02417
1.023	1.03	1.022		1.025	0.00436	0.00252		1.287	1.36	1.278		1.30833	0.04497	0.02596
1.025	1.03	1.018		1.02433	0.00603	0.00348		1.276	1.361	1.28		1.30567	0.04796	0.02769
1.014	1.027	1.021		1.02067	0.00651	0.00376		1.278	1.366	1.273		1.30567	0.05231	0.0302
1.018	1.032	1.015		1.02167	0.00907	0.00524		1.287	1.369	1.285		1.31367	0.04793	0.02767
1.023	1.027	1.011		1.02033	0.00833	0.00481		1.278	1.351	1.271		1.3	0.04431	0.02558
1.02	1.03	1.011		1.02033	0.0095	0.00549		1.284	1.344	1.275		1.301	0.03751	0.02166
1.02	1.021	1.013		1.018	0.00436	0.00252		1.27	1.36	1.268		1.29933	0.05255	0.03034
1.014	1.02	1.016		1.01667	0.00306	0.00176		1.278	1.363	1.281		1.30733	0.04823	0.02785
1.017	1.025	1.011		1.01767	0.00702	0.00406		1.277	1.357	1.274		1.30267	0.04708	0.02718
1.012	1.019	1.009		1.01333	0.00513	0.00296		1.275	1.354	1.286		1.305	0.04279	0.0247
1.015	1.024	1.011		1.01667	0.00666	0.00384		1.274	1.37	1.275		1.30633	0.05514	0.03183
1.016	1.022	1.001		1.013	0.01082	0.00624		1.277	1.349	1.272		1.29933	0.04309	0.02488
1.014	1.024	1.006		1.01467	0.00902	0.00521		1.277	1.364	1.277		1.306	0.05023	0.029
1.01	1.011	1.009		1.01	0.001	0.00057735		1.275	1.343	1.259		1.29233	0.0446	0.02575
1.007	1.02	1.006		1.011	0.00781	0.00451		1.286	1.368	1.283		1.31233	0.04823	0.02785
1.009	1.015	1.004		1.00933	0.00551	0.00318		1.268	1.361	1.268		1.299	0.05369	0.031
1.008	1.023	1.003		1.01133	0.01041	0.00601		1.284	1.362	1.286		1.31067	0.04447	0.02567
1.011	1.029	0.996		1.012	0.01652	0.00954		1.27	1.356	1.267		1.29767	0.05054	0.02918
1.012	1.016	1.002		1.01	0.00721	0.00416		1.278	1.355	1.278		1.30367	0.04446	0.02567
1.004	1.008	1.003		1.005	0.00265	0.00153		1.272	1.367	1.275		1.30467	0.054	0.03118
1.006	1.015	1.001		1.00733	0.00709	0.0041		1.274	1.358	1.272		1.30133	0.04908	0.02834
1.002	1.013	0.995		1.00333	0.00907	0.00524		1.271	1.36	1.276		1.30233	0.05	0.02887
1.002	1.007	1.002		1.00367	0.00289	0.00167		1.269	1.352	1.271		1.29733	0.04735	0.02734
0.999	1.011	0.993		1.001	0.00917	0.00529		1.262	1.361	1.278		1.30033	0.05314	0.03068
1.002	1.007	0.994		1.001	0.00656	0.00379		1.271	1.375	1.265		1.30367	0.06185	0.03571
0.998	1.01	0.994		1.00067	0.00833	0.00481		1.261	1.345	1.272		1.29267	0.04565	0.02636
0.994	1.009	0.994		0.999	0.00866	0.005		1.272	1.355	1.274		1.30033	0.04735	0.02734
1	1.008	0.995		1.001	0.00656	0.00379		1.26	1.364	1.272		1.29867	0.0569	0.03285
0.994	1.005	0.999		0.99933	0.00551	0.00318		1.281	1.367	1.281		1.30967	0.04965	0.02867
0.998	1.007	1		1.00167	0.00473	0.00273		1.266	1.367	1.272		1.30167	0.05666	0.03271
0.998	1.005	0.988		0.997	0.00854	0.00493		1.269	1.363	1.28		1.304	0.05139	0.02967
0.994	1.009	0.991		0.998	0.00964	0.00557		1.278	1.365	1.268		1.30367	0.05335	0.0308
0.987	1.003	0.987		0.99233	0.00924	0.00533		1.261	1.363	1.279		1.301	0.05444	0.03143
0.992	1.002	0.988		0.994	0.00721	0.00416		1.271	1.37	1.273		1.30467	0.05659	0.03267
0.99	0.996	0.987		0.991	0.00458	0.00265		1.266	1.34	1.27		1.292	0.04162	0.02403
0.991	1.001	0.985		0.99233	0.00808	0.00467		1.277	1.362	1.27		1.303	0.05122	0.02957
0.987	0.999	0.984		0.99	0.00794	0.00458		1.266	1.357	1.27		1.29767	0.05142	0.02969
0.986	0.997	0.983		0.98867	0.00737	0.00426		1.269	1.361	1.27		1.3	0.05283	0.0305
0.986	0.997	0.987		0.99	0.00608	0.00351		1.272	1.367	1.276		1.305	0.05373	0.03102
0.982	0.998	0.987		0.989	0.00819	0.00473		1.266	1.368	1.263		1.299	0.05977	0.03451
0.984	0.993	0.981		0.986	0.00624	0.00361		1.265	1.36	1.271		1.29867	0.0532	0.03072
0.985	0.999	0.983		0.989	0.00872	0.00503		1.271	1.362	1.275		1.30267	0.05142	0.02969
0.983	0.991	0.983		0.98567	0.00462	0.00267		1.266	1.367	1.268		1.30033	0.05774	0.03334
0.98	0.992	0.975		0.98233	0.00874	0.00504		1.28	1.366	1.266		1.304	0.05415	0.03126
0.975	0.992	0.976		0.981	0.00954	0.00551		1.27	1.357	1.276		1.301	0.04859	0.02805
0.981	0.995	0.973		0.983	0.01114	0.00643		1.27	1.359	1.266		1.29833	0.05258	0.03036
0.979	0.992	0.975		0.982	0.00889	0.00513		1.273	1.359	1.267		1.29967	0.05147	0.02972
0.975	0.992			0.9835	0.01202	0.0085		1.272	1.359	1.273		1.30133	0.04994	0.02883
0.975	0.99			0.9825	0.01061	0.0075			1.358			1.358	--	--
0.976	0.986			0.981	0.00707	0.005
0.972	0.987			0.9795	0.01061	0.0075
0.975	0.99			0.9825	0.01061	0.0075
0.973	0.983			0.978	0.00707	0.005
0.975	0.98			0.9775	0.00354	0.0025
0.973	0.983			0.978	0.00707	0.005
0.968	0.981			0.9745	0.00919	0.0065
0.972	0.98			0.976	0.00566	0.004
0.97	0.985			0.9775	0.01061	0.0075
0.966	0.981			0.9735	0.01061	0.0075
0.967	0.981			0.974	0.0099	0.007
	0.98			0.98	--	--
	0.974			0.974	--	--
	0.976			0.976	--	--
	0.98			0.98	--	--
	0.98			0.98	--	--
	0.974			0.974	--	--
	0.976			0.976	--	--
	0.975			0.975	--	--
	0.976			0.976	--	--
	0.971			0.971	--	--
	0.97			0.97	--	--
	0.969			0.969	--	--
	0.971			0.971	--	--
	0.969			0.969	--	--
	0.967			0.967	--	--
	0.971			0.971	--	--
	0.969			0.969	--	--
	0.97			0.97	--	--
	0.963			0.963	--	--
	0.96			0.96	--	--
	0.96			0.96	--	--
	0.965			0.965	--	--
	0.965			0.965	--	--
	0.96			0.96	--	--
	0.959			0.959	--	--
	0.959			0.959	--	--
	0.956			0.956	--	--
	0.957			0.957	--	--
	0.958			0.958	--	--
	0.955			0.955	--	--
	0.958			0.958	--	--
	0.958			0.958	--	--
	0.959			0.959	--	--
	0.956			0.956	--	--
	0.95			0.95	--	--
	0.949			0.949	--	--
	0.948			0.948	--	--
	0.955			0.955	--	--
	0.948			0.948	--	--
	0.948			0.948	--	--
	0.952			0.952	--	--
	0.946			0.946	--	--
	0.946			0.946	--	--
	0.946			0.946	--	--
	0.948			0.948	--	--
	0.947			0.947	--	--
	0.939			0.939	--	--
	0.948			0.948	--	--
	0.947			0.947	--	--
	0.939			0.939	--	--
	0.941			0.941	--	--
	0.941			0.941	--	--
	0.936			0.936	--	--
	0.939			0.939	--	--
	0.939			0.939	--	--
	0.938			0.938	--	--
	0.934			0.934	--	--
	0.933			0.933	--	--
	0.934			0.934	--	--
	0.937			0.937	--	--
	0.935			0.935	--	--
	0.935			0.935	--	--
	0.932			0.932	--	--
	0.932			0.932	--	--
	0.929			0.929	--	--
	0.927			0.927	--	--
	0.926			0.926	--	--
	0.928			0.928	--	--
	0.93			0.93	--	--
	0.927			0.927	--	--
	0.926			0.926	--	--
	0.929			0.929	--	--
	0.923			0.923	--	--
	0.923			0.923	--	--
	0.924			0.924	--	--
	0.923			0.923	--	--
	0.923			0.923	--	--
	0.922			0.922	--	--
	0.92			0.92	--	--
	0.926			0.926	--	--
	0.928			0.928	--	--
	0.918			0.918	--	--
	0.921			0.921	--	--
	0.92			0.92	--	--
	0.914			0.914	--	--
	0.918			0.918	--	--
	0.917			0.917	--	--
	0.916			0.916	--	--
	0.914			0.914	--	--
	0.912			0.912	--	--
	0.916			0.916	--	--
	0.914			0.914	--	--
	0.916			0.916	--	--
	0.913			0.913	--	--
	0.91			0.91	--	--
	0.908			0.908	--	--
	0.908			0.908	--	--
	0.904			0.904	--	--
	0.908			0.908	--	--
	0.91			0.91	--	--
	0.908			0.908	--	--
	0.912			0.912	--	--
	0.905			0.905	--	--
	0.904			0.904	--	--
	0.903			0.903	--	--
	0.905			0.905	--	--
	0.901			0.901	--	--
	0.904			0.904	--	--
	0.901			0.901	--	--
	0.901			0.901	--	--
	0.898			0.898	--	--

## Sheet: Fig.S1h Anaerobic Fe-EDTA red
Time	Absorbance 562 nm	Absorbance 562 nm	Absorbance 562 nm	Mean	SD
s	AU	AU	AU
0	0.013	0.006	0.006	0.00833	0.00404
2	0.015	0.007	0.008	0.01	0.00436
4	0.016	0.008	0.01	0.01133	0.00416
6	0.016	0.009	0.012	0.01233	0.00351
8	0.016	0.01	0.012	0.01267	0.00306
10	0.018	0.013	0.013	0.01467	0.00289
12	0.018	0.013	0.016	0.01567	0.00252
14	0.02	0.014	0.016	0.01667	0.00306
16	0.021	0.017	0.018	0.01867	0.00208
18	0.023	0.017	0.02	0.02	0.003
20	0.025	0.018	0.019	0.02067	0.00379
22	0.029	0.019	0.02	0.02267	0.00551
24	0.028	0.021	0.022	0.02367	0.00379
26	0.03	0.021	0.023	0.02467	0.00473
28	0.031	0.022	0.024	0.02567	0.00473
30	0.034	0.026	0.025	0.02833	0.00493
32	0.035	0.025	0.025	0.02833	0.00577
34	0.035	0.026	0.027	0.02933	0.00493
36	0.037	0.027	0.028	0.03067	0.00551
38	0.04	0.029	0.029	0.03267	0.00635
40	0.04	0.029	0.032	0.03367	0.00569
42	0.041	0.031	0.032	0.03467	0.00551
44	0.043	0.034	0.034	0.037	0.0052
46	0.045	0.034	0.035	0.038	0.00608
48	0.047	0.035	0.037	0.03967	0.00643
50	0.048	0.037	0.038	0.041	0.00608
52	0.051	0.038	0.039	0.04267	0.00723
54	0.053	0.04	0.041	0.04467	0.00723
56	0.053	0.041	0.043	0.04567	0.00643
58	0.056	0.043	0.044	0.04767	0.00723
60	0.058	0.043	0.047	0.04933	0.00777
62	0.061	0.045	0.049	0.05167	0.00833
64	0.061	0.047	0.05	0.05267	0.00737
66	0.064	0.048	0.05	0.054	0.00872
68	0.064	0.05	0.053	0.05567	0.00737
70	0.066	0.051	0.054	0.057	0.00794
72	0.068	0.053	0.056	0.059	0.00794
74	0.07	0.055	0.058	0.061	0.00794
76	0.072	0.056	0.059	0.06233	0.0085
78	0.073	0.058	0.061	0.064	0.00794
80	0.076	0.058	0.062	0.06533	0.00945
82	0.077	0.06	0.065	0.06733	0.00874
84	0.079	0.062	0.066	0.069	0.00889
86	0.081	0.063	0.067	0.07033	0.00945
88	0.082	0.064	0.069	0.07167	0.00929
90	0.084	0.065	0.07	0.073	0.00985
92	0.086	0.068	0.072	0.07533	0.00945
94	0.088	0.069	0.074	0.077	0.00985
96	0.089	0.071	0.075	0.07833	0.00945
98	0.091	0.072	0.077	0.08	0.00985
100	0.093	0.073	0.079	0.08167	0.01026
102	0.096	0.075	0.08	0.08367	0.01097
104	0.096	0.077	0.081	0.08467	0.01002
106	0.098	0.079	0.082	0.08633	0.01021
108	0.101	0.08	0.085	0.08867	0.01097
110	0.102	0.081	0.087	0.09	0.01082
112	0.104	0.084	0.088	0.092	0.01058
114	0.105	0.084	0.089	0.09267	0.01097
116	0.107	0.087	0.091	0.095	0.01058
118	0.109	0.089	0.094	0.09733	0.01041
120	0.11	0.091	0.094	0.09833	0.01021
122	0.112	0.09	0.096	0.09933	0.01137
124	0.114	0.093	0.097	0.10133	0.01115
126	0.115	0.093	0.098	0.102	0.01153
128	0.117	0.095	0.101	0.10433	0.01137
130	0.119	0.096	0.102	0.10567	0.01193
132	0.12	0.097	0.103	0.10667	0.01193
134	0.123	0.1	0.105	0.10933	0.0121
136	0.124	0.101	0.107	0.11067	0.01193
138	0.125	0.103	0.108	0.112	0.01153
140	0.127	0.104	0.109	0.11333	0.0121
142	0.127	0.107	0.111	0.115	0.01058
144	0.13	0.107	0.112	0.11633	0.0121
146	0.132	0.109	0.114	0.11833	0.0121
148	0.133	0.11	0.115	0.11933	0.0121
150	0.133	0.111	0.116	0.12	0.01153
152	0.135	0.113	0.118	0.122	0.01153
154	0.138	0.114	0.119	0.12367	0.01266
156	0.138	0.116	0.121	0.125	0.01153
158	0.142	0.117	0.122	0.127	0.01323
160	0.142	0.12	0.123	0.12833	0.01193
162	0.144	0.12	0.123	0.129	0.01308
164	0.144	0.122	0.125	0.13033	0.01193
166	0.147	0.123	0.127	0.13233	0.01286
168	0.147	0.124	0.129	0.13333	0.0121
170	0.149	0.125	0.132	0.13533	0.01234
172	0.151	0.128	0.132	0.137	0.01229
174	0.152	0.129	0.133	0.138	0.01229
176	0.153	0.129	0.135	0.139	0.01249
178	0.154	0.131	0.137	0.14067	0.01193
180	0.156	0.132	0.138	0.142	0.01249
182	0.158	0.133	0.138	0.143	0.01323
184	0.158	0.135	0.14	0.14433	0.0121
186	0.16	0.136	0.141	0.14567	0.01266
188	0.162	0.139	0.142	0.14767	0.0125
190	0.163	0.14	0.143	0.14867	0.0125
192	0.164	0.14	0.145	0.14967	0.01266
194	0.165	0.142	0.147	0.15133	0.0121
196	0.167	0.144	0.147	0.15267	0.0125
198	0.169	0.145	0.149	0.15433	0.01286
200	0.17	0.145	0.15	0.155	0.01323
202	0.171	0.148	0.152	0.157	0.01229
204	0.171	0.149	0.152	0.15733	0.01193
206	0.173	0.15	0.153	0.15867	0.0125
208	0.176	0.151	0.154	0.16033	0.01365
210	0.176	0.152	0.157	0.16167	0.01266
212	0.177	0.154	0.158	0.163	0.01229
214	0.179	0.155	0.159	0.16433	0.01286
216	0.18	0.156	0.16	0.16533	0.01286
218	0.181	0.157	0.161	0.16633	0.01286
220	0.183	0.159	0.162	0.168	0.01308
222	0.183	0.16	0.163	0.16867	0.0125
224	0.184	0.161	0.164	0.16967	0.0125
226	0.185	0.162	0.165	0.17067	0.0125
228	0.186	0.164	0.167	0.17233	0.01193
230	0.188	0.164	0.168	0.17333	0.01286
232	0.188	0.167	0.169	0.17467	0.01159
234	0.19	0.168	0.171	0.17633	0.01193
236	0.191	0.169	0.172	0.17733	0.01193
238	0.191	0.17	0.172	0.17767	0.01159
240	0.193	0.171	0.174	0.17933	0.01193
242	0.194	0.172	0.175	0.18033	0.01193
244	0.197	0.173	0.176	0.182	0.01308
246	0.197	0.174	0.178	0.183	0.01229
248	0.199	0.175	0.178	0.184	0.01308
250	0.199	0.177	0.18	0.18533	0.01193
252	0.201	0.179	0.181	0.187	0.01217
254	0.203	0.18	0.181	0.188	0.013
256	0.203	0.181	0.183	0.189	0.01217
258	0.204	0.182	0.183	0.18967	0.01242
260	0.205	0.184	0.186	0.19167	0.01159
262	0.206	0.183	0.186	0.19167	0.0125
264	0.208	0.185	0.189	0.194	0.01229
266	0.209	0.187	0.19	0.19533	0.01193
268	0.209	0.188	0.19	0.19567	0.01159
270	0.21	0.189	0.191	0.19667	0.01159
272	0.21	0.19	0.192	0.19733	0.01102
274	0.212	0.192	0.193	0.199	0.01127
276	0.214	0.192	0.195	0.20033	0.01193
278	0.215	0.193	0.195	0.201	0.01217
280	0.217	0.194	0.196	0.20233	0.01274
282	0.216	0.195	0.196	0.20233	0.01185
284	0.216	0.196	0.198	0.20333	0.01102
286	0.218	0.197	0.199	0.20467	0.01159
288	0.219	0.199	0.201	0.20633	0.01102
290	0.22	0.199	0.202	0.207	0.01136
292	0.221	0.2	0.203	0.208	0.01136
294	0.222	0.201	0.203	0.20867	0.01159
296	0.224	0.203	0.205	0.21067	0.01159
298	0.225	0.203	0.206	0.21133	0.01193
300	0.225	0.205	0.206	0.212	0.01127
302	0.227	0.206	0.208	0.21367	0.01159
304	0.228	0.207	0.208	0.21433	0.01185
306	0.229	0.208	0.209	0.21533	0.01185
308	0.229	0.209	0.21	0.216	0.01127
310	0.23	0.21	0.212	0.21733	0.01102
312	0.231	0.21	0.212	0.21767	0.01159
314	0.234	0.212	0.214	0.22	0.01217
316	0.234	0.212	0.215	0.22033	0.01193
318	0.235	0.214	0.215	0.22133	0.01185
320	0.235	0.215	0.218	0.22267	0.01079
322	0.237	0.216	0.218	0.22367	0.01159
324	0.238	0.215	0.219	0.224	0.01229
326	0.239	0.218	0.219	0.22533	0.01185
328	0.239	0.22	0.22	0.22633	0.01097
330	0.24	0.219	0.221	0.22667	0.01159
332	0.242	0.22	0.222	0.228	0.01217
334	0.243	0.221	0.223	0.229	0.01217
336	0.244	0.223	0.224	0.23033	0.01185
338	0.245	0.224	0.225	0.23133	0.01185
340	0.244	0.225	0.226	0.23167	0.01069
342	0.246	0.225	0.227	0.23267	0.01159
344	0.248	0.226	0.228	0.234	0.01217
346	0.248	0.227	0.229	0.23467	0.01159
348	0.248	0.228	0.23	0.23533	0.01102
350	0.25	0.229	0.23	0.23633	0.01185
352	0.251	0.229	0.231	0.237	0.01217
354	0.251	0.229	0.231	0.237	0.01217
356	0.252	0.232	0.233	0.239	0.01127
358	0.253	0.232	0.234	0.23967	0.01159
360	0.254	0.232	0.234	0.24	0.01217
362	0.255	0.234	0.235	0.24133	0.01185
364	0.256	0.235	0.236	0.24233	0.01185
366	0.257	0.236	0.239	0.244	0.01136
368	0.258	0.237	0.238	0.24433	0.01185
370	0.258	0.238	0.24	0.24533	0.01102
372	0.259	0.239	0.24	0.246	0.01127
374	0.261	0.239	0.241	0.247	0.01217
376	0.262	0.239	0.243	0.248	0.01229
378	0.262	0.241	0.243	0.24867	0.01159
380	0.262	0.242	0.244	0.24933	0.01102
382	0.264	0.244	0.244	0.25067	0.01155
384.01	0.264	0.243	0.245	0.25067	0.01159
386	0.267	0.244	0.246	0.25233	0.01274
388	0.267	0.245	0.247	0.253	0.01217
390	0.267	0.247	0.248	0.254	0.01127
392	0.269	0.247	0.248	0.25467	0.01242
394	0.269	0.248	0.25	0.25567	0.01159
396	0.27	0.249	0.251	0.25667	0.01159
398	0.272	0.251	0.251	0.258	0.01212
400	0.272	0.251	0.252	0.25833	0.01185
402	0.273	0.251	0.253	0.259	0.01217
404	0.273	0.253	0.254	0.26	0.01127
406	0.273	0.253	0.254	0.26	0.01127
408	0.276	0.254	0.255	0.26167	0.01242
410	0.275	0.255	0.257	0.26233	0.01102
412	0.276	0.255	0.257	0.26267	0.01159
414	0.278	0.257	0.257	0.264	0.01212
416	0.279	0.257	0.259	0.265	0.01217
418	0.279	0.258	0.259	0.26533	0.01185
420	0.279	0.259	0.259	0.26567	0.01155
422	0.281	0.26	0.261	0.26733	0.01185
424	0.281	0.26	0.262	0.26767	0.01159
426	0.283	0.262	0.262	0.269	0.01212
428	0.282	0.262	0.264	0.26933	0.01102
430	0.285	0.263	0.264	0.27067	0.01242
432	0.285	0.264	0.264	0.271	0.01212
434	0.287	0.264	0.266	0.27233	0.01274
436	0.286	0.264	0.266	0.272	0.01217
438	0.288	0.265	0.267	0.27333	0.01274
440	0.288	0.267	0.268	0.27433	0.01185
442	0.289	0.268	0.268	0.275	0.01212
444	0.29	0.268	0.27	0.276	0.01217
446	0.291	0.269	0.269	0.27633	0.0127
448	0.292	0.269	0.271	0.27733	0.01274
450	0.292	0.271	0.271	0.278	0.01212
452	0.294	0.271	0.273	0.27933	0.01274
454	0.293	0.272	0.272	0.279	0.01212
456	0.295	0.273	0.274	0.28067	0.01242
458	0.296	0.273	0.275	0.28133	0.01274
460	0.296	0.274	0.275	0.28167	0.01242
462	0.297	0.274	0.276	0.28233	0.01274
464	0.298	0.276	0.276	0.28333	0.0127
466	0.299	0.277	0.278	0.28467	0.01242
468	0.299	0.277	0.278	0.28467	0.01242
470	0.3	0.277	0.279	0.28533	0.01274
472	0.301	0.279	0.281	0.287	0.01217
474	0.301	0.279	0.28	0.28667	0.01242
476	0.302	0.279	0.28	0.287	0.013
478	0.303	0.281	0.282	0.28867	0.01242
480	0.303	0.281	0.282	0.28867	0.01242
482	0.305	0.283	0.283	0.29033	0.0127
484	0.303	0.283	0.284	0.29	0.01127
486	0.305	0.284	0.284	0.291	0.01212
488	0.306	0.285	0.285	0.292	0.01212
490	0.307	0.285	0.286	0.29267	0.01242
492	0.308	0.287	0.287	0.294	0.01212
494	0.308	0.287	0.287	0.294	0.01212
496	0.308	0.287	0.288	0.29433	0.01185
498	0.31	0.287	0.29	0.29567	0.0125
500	0.31	0.289	0.289	0.296	0.01212
502	0.31	0.29	0.29	0.29667	0.01155
504	0.312	0.291	0.291	0.298	0.01212
506	0.312	0.291	0.292	0.29833	0.01185
508	0.313	0.291	0.292	0.29867	0.01242
510	0.313	0.292	0.293	0.29933	0.01185
512	0.316	0.293	0.294	0.301	0.013
514	0.315	0.294	0.295	0.30133	0.01185
516	0.318	0.294	0.296	0.30267	0.01332
518	0.316	0.296	0.296	0.30267	0.01155
520	0.318	0.297	0.297	0.304	0.01212
522	0.318	0.298	0.298	0.30467	0.01155
524	0.319	0.298	0.299	0.30533	0.01185
526	0.319	0.298	0.299	0.30533	0.01185
528	0.321	0.299	0.299	0.30633	0.0127
530	0.321	0.3	0.3	0.307	0.01212
532	0.323	0.301	0.301	0.30833	0.0127
534	0.322	0.3	0.301	0.30767	0.01242
536	0.324	0.301	0.302	0.309	0.013
538	0.322	0.302	0.304	0.30933	0.01102
540	0.326	0.303	0.305	0.31133	0.01274
542	0.325	0.304	0.304	0.311	0.01212
544	0.326	0.304	0.304	0.31133	0.0127
546	0.326	0.305	0.305	0.312	0.01212
548	0.326	0.306	0.308	0.31333	0.01102
550	0.328	0.307	0.307	0.314	0.01212
552	0.328	0.308	0.308	0.31467	0.01155
554	0.329	0.309	0.309	0.31567	0.01155
556	0.331	0.309	0.309	0.31633	0.0127
558	0.331	0.31	0.309	0.31667	0.01242
560	0.332	0.31	0.31	0.31733	0.0127
562	0.332	0.311	0.312	0.31833	0.01185
564	0.332	0.311	0.312	0.31833	0.01185
566	0.334	0.312	0.311	0.319	0.013
568	0.333	0.313	0.313	0.31967	0.01155
570	0.334	0.313	0.314	0.32033	0.01185
572	0.335	0.315	0.315	0.32167	0.01155
574	0.335	0.315	0.316	0.322	0.01127
576	0.335	0.315	0.315	0.32167	0.01155
578	0.336	0.316	0.317	0.323	0.01127
580	0.337	0.317	0.316	0.32333	0.01185
582	0.337	0.317	0.317	0.32367	0.01155
584	0.338	0.318	0.317	0.32433	0.01185
586	0.339	0.319	0.318	0.32533	0.01185
588	0.341	0.32	0.319	0.32667	0.01242
590	0.34	0.321	0.32	0.327	0.01127
592	0.341	0.32	0.32	0.327	0.01212
594	0.342	0.321	0.32	0.32767	0.01242
596	0.343	0.322	0.321	0.32867	0.01242
598	0.344	0.322	0.322	0.32933	0.0127
600	0.344	0.323	0.324	0.33033	0.01185
602	0.345	0.323	0.323	0.33033	0.0127
604	0.345	0.325	0.324	0.33133	0.01185
606	0.347	0.326	0.324	0.33233	0.01274
608	0.347	0.325	0.325	0.33233	0.0127
610	0.348	0.326	0.326	0.33333	0.0127
612	0.348	0.327	0.327	0.334	0.01212
614	0.349	0.328	0.328	0.335	0.01212
616	0.349	0.328	0.327	0.33467	0.01242
618	0.351	0.328	0.327	0.33533	0.01358
620	0.35	0.328	0.328	0.33533	0.0127
622	0.351	0.33	0.33	0.337	0.01212
624	0.352	0.331	0.331	0.338	0.01212
626	0.352	0.33	0.331	0.33767	0.01242
628	0.353	0.333	0.331	0.339	0.01217
630	0.353	0.332	0.333	0.33933	0.01185
632	0.354	0.332	0.332	0.33933	0.0127
634	0.356	0.334	0.333	0.341	0.013
636	0.355	0.334	0.333	0.34067	0.01242
638	0.356	0.336	0.335	0.34233	0.01185
640	0.356	0.336	0.336	0.34267	0.01155
642	0.357	0.337	0.336	0.34333	0.01185
644	0.358	0.337	0.335	0.34333	0.01274
646	0.359	0.338	0.337	0.34467	0.01242
648	0.359	0.339	0.338	0.34533	0.01185
650	0.359	0.338	0.338	0.345	0.01212
652	0.36	0.339	0.338	0.34567	0.01242
654	0.36	0.339	0.339	0.346	0.01212
656	0.362	0.34	0.339	0.347	0.013
658	0.362	0.341	0.34	0.34767	0.01242
660	0.362	0.343	0.341	0.34867	0.01159
662	0.364	0.342	0.342	0.34933	0.0127
664	0.365	0.343	0.343	0.35033	0.0127
666	0.364	0.343	0.343	0.35	0.01212
668	0.365	0.344	0.344	0.351	0.01212
670	0.365	0.344	0.344	0.351	0.01212
672	0.366	0.345	0.345	0.352	0.01212
674	0.366	0.345	0.345	0.352	0.01212
676	0.368	0.347	0.344	0.353	0.01308
678	0.367	0.346	0.346	0.353	0.01212
680	0.368	0.348	0.346	0.354	0.01217
682	0.371	0.349	0.347	0.35567	0.01332
684	0.369	0.349	0.348	0.35533	0.01185
686	0.37	0.35	0.348	0.356	0.01217
688	0.37	0.35	0.349	0.35633	0.01185
690	0.371	0.35	0.35	0.357	0.01212
692.01	0.371	0.35	0.35	0.357	0.01212
694	0.372	0.352	0.35	0.358	0.01217
696	0.371	0.352	0.352	0.35833	0.01097
698	0.374	0.353	0.352	0.35967	0.01242
700	0.374	0.353	0.353	0.36	0.01212
702	0.374	0.353	0.353	0.36	0.01212
704	0.375	0.353	0.353	0.36033	0.0127
706	0.376	0.355	0.354	0.36167	0.01242
708	0.377	0.356	0.353	0.362	0.01308
710	0.376	0.357	0.354	0.36233	0.01193
712	0.377	0.357	0.355	0.363	0.01217
714	0.379	0.357	0.356	0.364	0.013
716	0.378	0.358	0.356	0.364	0.01217
718	0.378	0.357	0.357	0.364	0.01212
720	0.379	0.359	0.356	0.36467	0.0125
722	0.381	0.36	0.359	0.36667	0.01242
724	0.38	0.36	0.358	0.366	0.01217
726	0.381	0.361	0.358	0.36667	0.0125
728	0.382	0.361	0.359	0.36733	0.01274
730	0.384	0.362	0.36	0.36867	0.01332
732	0.383	0.362	0.36	0.36833	0.01274
734	0.383	0.363	0.362	0.36933	0.01185
736	0.385	0.364	0.362	0.37033	0.01274
738	0.384	0.364	0.362	0.37	0.01217
740	0.385	0.366	0.361	0.37067	0.01266
742	0.386	0.365	0.363	0.37133	0.01274
744	0.386	0.365	0.363	0.37133	0.01274
746	0.386	0.366	0.364	0.372	0.01217
748	0.388	0.366	0.365	0.373	0.013
750	0.387	0.366	0.365	0.37267	0.01242
752	0.388	0.368	0.365	0.37367	0.0125
754	0.388	0.368	0.366	0.374	0.01217
756	0.39	0.369	0.367	0.37533	0.01274
758	0.392	0.369	0.366	0.37567	0.01422
760	0.391	0.37	0.368	0.37633	0.01274
762	0.391	0.369	0.368	0.376	0.013
764	0.391	0.37	0.369	0.37667	0.01242
766	0.393	0.371	0.369	0.37767	0.01332
768	0.393	0.373	0.369	0.37833	0.01286
770	0.394	0.372	0.37	0.37867	0.01332
772	0.392	0.372	0.37	0.378	0.01217
774	0.394	0.373	0.37	0.379	0.01308
776	0.394	0.374	0.371	0.37967	0.0125
778	0.395	0.374	0.373	0.38067	0.01242
780	0.396	0.376	0.373	0.38167	0.0125
782	0.397	0.375	0.373	0.38167	0.01332
784	0.397	0.376	0.373	0.382	0.01308
786	0.397	0.377	0.374	0.38267	0.0125
788	0.397	0.378	0.374	0.383	0.01229
790	0.398	0.379	0.375	0.384	0.01229
792	0.398	0.378	0.376	0.384	0.01217
794	0.399	0.378	0.376	0.38433	0.01274
796	0.4	0.38	0.377	0.38567	0.0125
798	0.401	0.379	0.378	0.386	0.013
800	0.401	0.38	0.378	0.38633	0.01274
802	0.401	0.381	0.378	0.38667	0.0125
804	0.401	0.382	0.379	0.38733	0.01193
806	0.402	0.381	0.379	0.38733	0.01274
808	0.403	0.381	0.379	0.38767	0.01332
810	0.403	0.382	0.381	0.38867	0.01242
812	0.403	0.382	0.381	0.38867	0.01242
814	0.405	0.384	0.381	0.39	0.01308
816	0.405	0.384	0.383	0.39067	0.01242
818	0.405	0.385	0.382	0.39067	0.0125
820	0.406	0.385	0.382	0.391	0.01308
822	0.407	0.386	0.383	0.392	0.01308
824	0.408	0.386	0.384	0.39267	0.01332
826	0.407	0.385	0.385	0.39233	0.0127
828	0.407	0.386	0.385	0.39267	0.01242
830	0.408	0.388	0.385	0.39367	0.0125
832	0.409	0.388	0.385	0.394	0.01308
834	0.409	0.389	0.386	0.39467	0.0125
836	0.409	0.389	0.387	0.395	0.01217
838	0.41	0.389	0.388	0.39567	0.01242
840	0.411	0.391	0.389	0.397	0.01217
842	0.411	0.391	0.389	0.397	0.01217
844	0.413	0.392	0.389	0.398	0.01308
846	0.412	0.391	0.389	0.39733	0.01274
848	0.412	0.392	0.389	0.39767	0.0125
850	0.413	0.393	0.39	0.39867	0.0125
852	0.413	0.394	0.39	0.399	0.01229
854	0.415	0.393	0.391	0.39967	0.01332
856	0.414	0.394	0.392	0.4	0.01217
858	0.415	0.394	0.392	0.40033	0.01274
860	0.417	0.395	0.393	0.40167	0.01332
862	0.417	0.396	0.393	0.402	0.01308
864	0.418	0.396	0.394	0.40267	0.01332
866	0.417	0.396	0.393	0.402	0.01308
868	0.418	0.397	0.394	0.403	0.01308
870	0.419	0.397	0.395	0.40367	0.01332
872	0.419	0.399	0.397	0.405	0.01217
874	0.42	0.399	0.396	0.405	0.01308
876	0.421	0.398	0.396	0.405	0.01389
878	0.418	0.4	0.397	0.405	0.01136
880	0.42	0.399	0.398	0.40567	0.01242
882	0.42	0.401	0.397	0.406	0.01229
884	0.422	0.401	0.398	0.407	0.01308
886	0.421	0.402	0.399	0.40733	0.01193
888	0.422	0.403	0.4	0.40833	0.01193
890	0.422	0.403	0.4	0.40833	0.01193
892	0.424	0.403	0.399	0.40867	0.01343
894	0.423	0.403	0.4	0.40867	0.0125
896	0.424	0.404	0.401	0.40967	0.0125
898	0.425	0.404	0.401	0.41	0.01308
900	0.425	0.405	0.402	0.41067	0.0125
902	0.427	0.404	0.402	0.411	0.01389
904	0.426	0.406	0.403	0.41167	0.0125
906	0.427	0.407	0.404	0.41267	0.0125
908	0.427	0.407	0.404	0.41267	0.0125
910	0.429	0.407	0.404	0.41333	0.01365
912	0.427	0.407	0.404	0.41267	0.0125
914	0.43	0.408	0.406	0.41467	0.01332
916	0.429	0.408	0.405	0.414	0.01308
918	0.43	0.408	0.406	0.41467	0.01332
920	0.43	0.409	0.406	0.415	0.01308
922	0.431	0.409	0.409	0.41633	0.0127
924	0.431	0.41	0.408	0.41633	0.01274
926	0.432	0.411	0.408	0.417	0.01308
928	0.432	0.412	0.408	0.41733	0.01286
930	0.433	0.411	0.409	0.41767	0.01332
932	0.432	0.414	0.408	0.418	0.01249
934	0.433	0.414	0.409	0.41867	0.01266
936	0.434	0.412	0.411	0.419	0.013
938	0.434	0.414	0.41	0.41933	0.01286
940	0.435	0.415	0.412	0.42067	0.0125
942	0.436	0.414	0.411	0.42033	0.01365
944	0.436	0.415	0.411	0.42067	0.01343
946	0.436	0.416	0.413	0.42167	0.0125
948	0.437	0.416	0.413	0.422	0.01308
950	0.438	0.417	0.413	0.42267	0.01343
952	0.437	0.416	0.413	0.422	0.01308
954	0.438	0.417	0.413	0.42267	0.01343
956	0.439	0.418	0.414	0.42367	0.01343
958	0.439	0.417	0.415	0.42367	0.01332
960	0.439	0.419	0.415	0.42433	0.01286
962	0.44	0.419	0.417	0.42533	0.01274
964	0.442	0.419	0.416	0.42567	0.01422
966	0.44	0.42	0.417	0.42567	0.0125
968	0.442	0.421	0.417	0.42667	0.01343
970	0.442	0.42	0.418	0.42667	0.01332
972	0.443	0.421	0.418	0.42733	0.01365
974	0.443	0.422	0.419	0.428	0.01308
976	0.444	0.421	0.42	0.42833	0.01358
978	0.444	0.423	0.419	0.42867	0.01343
980	0.444	0.423	0.419	0.42867	0.01343
982	0.444	0.424	0.42	0.42933	0.01286
984	0.445	0.425	0.421	0.43033	0.01286
986	0.445	0.425	0.421	0.43033	0.01286
988	0.446	0.426	0.422	0.43133	0.01286
990	0.446	0.426	0.423	0.43167	0.0125
992	0.447	0.427	0.422	0.432	0.01323
994	0.447	0.426	0.423	0.432	0.01308
996	0.447	0.426	0.423	0.432	0.01308
998	0.448	0.428	0.424	0.43333	0.01286
1000	0.449	0.427	0.423	0.433	0.014
1002	0.449	0.427	0.424	0.43333	0.01365
1004	0.45	0.429	0.425	0.43467	0.01343
1006	0.449	0.428	0.425	0.434	0.01308
1008	0.451	0.429	0.424	0.43467	0.01436
1010	0.45	0.43	0.426	0.43533	0.01286
1012	0.451	0.429	0.427	0.43567	0.01332
1014	0.453	0.43	0.427	0.43667	0.01422
1016	0.452	0.431	0.427	0.43667	0.01343
1018	0.453	0.432	0.428	0.43767	0.01343
1020	0.453	0.432	0.429	0.438	0.01308
1022	0.454	0.432	0.428	0.438	0.014
1024	0.454	0.433	0.429	0.43867	0.01343
1026	0.455	0.432	0.431	0.43933	0.01358
1028	0.454	0.433	0.43	0.439	0.01308
1030	0.455	0.435	0.43	0.44	0.01323
1032	0.455	0.435	0.431	0.44033	0.01286
1034	0.456	0.433	0.432	0.44033	0.01358
1036	0.458	0.435	0.432	0.44167	0.01422
1038	0.456	0.436	0.432	0.44133	0.01286
1040	0.457	0.436	0.432	0.44167	0.01343
1042	0.458	0.438	0.433	0.443	0.01323
1044	0.457	0.437	0.433	0.44233	0.01286
1046	0.458	0.437	0.434	0.443	0.01308
1048	0.458	0.437	0.435	0.44333	0.01274
1050	0.459	0.438	0.435	0.444	0.01308
1052	0.459	0.438	0.434	0.44367	0.01343
1054	0.459	0.44	0.436	0.445	0.01229
1056	0.46	0.44	0.437	0.44567	0.0125
1058	0.461	0.44	0.436	0.44567	0.01343
1060	0.461	0.441	0.436	0.446	0.01323
1062	0.461	0.44	0.436	0.44567	0.01343
1064	0.463	0.442	0.437	0.44733	0.0138
1066	0.462	0.442	0.437	0.447	0.01323
1068	0.463	0.441	0.44	0.448	0.013
1070	0.463	0.441	0.439	0.44767	0.01332
1072	0.464	0.442	0.438	0.448	0.014
1074	0.465	0.445	0.44	0.45	0.01323
1076	0.464	0.443	0.441	0.44933	0.01274
1078	0.465	0.444	0.441	0.45	0.01308
1080	0.466	0.443	0.441	0.45	0.01389
1082	0.466	0.445	0.441	0.45067	0.01343
1084	0.466	0.445	0.441	0.45067	0.01343
1086	0.466	0.444	0.443	0.451	0.013
1088	0.468	0.447	0.442	0.45233	0.0138
1090	0.468	0.446	0.443	0.45233	0.01365
1092	0.467	0.449	0.444	0.45333	0.0121
1094	0.469	0.447	0.443	0.453	0.014
1096	0.47	0.448	0.444	0.454	0.014
1098	0.47	0.447	0.444	0.45367	0.01422
1100	0.47	0.448	0.445	0.45433	0.01365
1102	0.471	0.45	0.444	0.455	0.01418
1104	0.471	0.451	0.445	0.45567	0.01361
1106	0.471	0.45	0.445	0.45533	0.0138
1108	0.472	0.45	0.447	0.45633	0.01365
1110	0.472	0.451	0.446	0.45633	0.0138
1112	0.471	0.451	0.446	0.456	0.01323
1114	0.472	0.452	0.447	0.457	0.01323
1116	0.473	0.451	0.448	0.45733	0.01365
1118	0.474	0.453	0.447	0.458	0.01418
1120	0.473	0.452	0.449	0.458	0.01308
1122	0.473	0.453	0.449	0.45833	0.01286
1124	0.473	0.452	0.449	0.458	0.01308
1126	0.474	0.455	0.45	0.45967	0.01266
1128	0.475	0.454	0.449	0.45933	0.0138
1130	0.476	0.455	0.45	0.46033	0.0138
1132	0.476	0.456	0.451	0.461	0.01323
1134	0.476	0.455	0.452	0.461	0.01308
1136	0.477	0.456	0.452	0.46167	0.01343
1138	0.477	0.456	0.452	0.46167	0.01343
1140	0.478	0.457	0.451	0.462	0.01418
1142	0.477	0.457	0.453	0.46233	0.01286
1144	0.478	0.458	0.454	0.46333	0.01286
1146	0.479	0.457	0.454	0.46333	0.01365
1148	0.48	0.459	0.454	0.46433	0.0138
1150	0.48	0.459	0.455	0.46467	0.01343
1152	0.48	0.458	0.455	0.46433	0.01365
1154	0.48	0.459	0.457	0.46533	0.01274
1156	0.481	0.46	0.456	0.46567	0.01343
1158	0.482	0.461	0.456	0.46633	0.0138
1160	0.482	0.46	0.456	0.466	0.014
1162	0.482	0.461	0.455	0.466	0.01418
1164	0.482	0.461	0.458	0.467	0.01308
1166	0.482	0.462	0.457	0.467	0.01323
1168	0.483	0.463	0.457	0.46767	0.01361
1170	0.484	0.462	0.458	0.468	0.014
1172	0.484	0.464	0.459	0.469	0.01323
1174	0.484	0.464	0.458	0.46867	0.01361
1176	0.484	0.463	0.459	0.46867	0.01343
1178	0.484	0.465	0.459	0.46933	0.01305
1180	0.486	0.465	0.46	0.47033	0.0138
1182	0.486	0.464	0.459	0.46967	0.01436
1184	0.486	0.466	0.461	0.471	0.01323
1186	0.486	0.466	0.461	0.471	0.01323
1188	0.487	0.466	0.461	0.47133	0.0138
1190	0.486	0.466	0.461	0.471	0.01323
1192	0.488	0.467	0.462	0.47233	0.0138
1194	0.487	0.468	0.463	0.47267	0.01266
1196	0.488	0.468	0.463	0.473	0.01323
1198	0.486	0.468	0.464	0.47267	0.01172
1200	0.486	0.468	0.464	0.47267	0.01172

## Sheet: Fig.S1i Fe-EDTA aerobic MM
[Fe-EDTA}	v0	v0	v0	Mean	SD
uM
10	0.00539	0.00493	0.00582	0.00538	0.000445192
25	0.00503	0.00399	0.00513	0.00472	0.000629096
50	0.0085	0.00908	0.00633	0.00797	0.00145
100	0.01042	0.01093	0.01304	0.01146	0.00139
250	0.01898	0.01523	0.01121	0.01514	0.00388
500	0.02174	0.02011	0.01756	0.01981	0.00211
750	0.01919	0.01968	0.02378	0.02089	0.00252
1000	0.0185	0.02462	0.02527	0.0228	0.00373
1500	0.03544	0.03567	0.02706	0.03272	0.0049
2000	0.02504	0.02883	0.03115	0.02834	0.00308
3000	0.02979	0.02953	0.03558	0.03164	0.00342
4000	0.0247	0.03062	0.02886	0.02806	0.00304

## Sheet: Fig.S14a 398-400 del mutant
[NADPH]	Initial velocity	Initial velocity	Initial velocity	vo (uM-1 s-1)	Standard Deviation
uM	µM\+(-1)s\+(-1)	µM\+(-1)s\+(-1)	µM\+(-1)s\+(-1)
1	0.07207	0.16841	0.137	0.12582	0.04913
2	0.22409	0.20537	0.13661	0.18869	0.04607
5	0.23513	0.18138	0.19131	0.20261	0.0286
10	0.27794	0.30298	0.25689	0.27927	0.02307
20	0.24487	0.44415	0.36526	0.35143	0.10035
50	0.47209	0.45725	0.41932	0.44956	0.02722
100	0.53891	0.38272	0.61113	0.51092	0.11675
250	0.57841	0.54332	0.5333	0.55168	0.02369

## Sheet: Fig.S14b C370A mutant
[NADPH]	Initial velocity	Initial velocity	Initial velocity	Mean	Standard Deviation	SE of mean
µM	µM\+(-1)s\+(-1)	µM\+(-1)s\+(-1)	µM\+(-1)s\+(-1)	µM\+(-1)s\+(-1)	µM\+(-1)s\+(-1)	µM\+(-1)s\+(-1)
				Statistics On Rows of B"Initial velocity"[1]:D"Initial velocity"[9]	Statistics On Rows of B"Initial velocity"[1]:D"Initial velocity"[9]	Statistics On Rows of B"Initial velocity"[1]:D"Initial velocity"[9]
0.72	0.03046	0.04074	0.02646	0.03255	0.00737	0.00425
1.44	0.06916	0.05159	0.0632	0.06132	0.00893	0.00516
3.6	0.12347	0.15263	0.17828	0.15146	0.02742	0.01583
7.2	0.27054	0.28393	0.3232	0.29256	0.02737	0.0158
14.4	0.49688	0.39632	0.40631	0.43317	0.0554	0.03199
36	0.66053	0.59765	0.69909	0.65242	0.05121	0.02956
72	0.74925	0.70405	0.73421	0.72917	0.02302	0.01329
180	0.74769	0.67423	0.67489	0.69894	0.04222	0.02438

[truncated: 8 more sheets: Fig.S14c Y353R NADPH, Fig.S14d Y353R NADH, Fog.S14e F107L mutant, Fig.S14f F107L Y136L mutant, Fig.S14g F397A mutant, Fig.S14h N84A mutant, Fig.S14i Y105L mutant, Fig.S14j NADPH ox WT N84A Y105F]
