# Supplementary material for: Structural and mechanistic insights into Streptococcus pneumoniae NADPH oxidase
Source: Nat Struct Mol Biol. 2024 Jul 22;31(11):1769–77. doi: 10.1038/s41594-024-01348-w (PMC11564096; doi:10.1038/s41594-024-01348-w)
Supplement: Supplementary file 5 — Source data for graph in Fig. 1b. [file 41594_2024_1348_MOESM5_ESM.xlsx]

## Sheet: Fig1b NADPH
[NADPH]	Initial velocity	Initial velocity	Initial velocity	Mean	Standard Deviation	SE of mean
µM	µM\+(-1)s\+(-1)	µM\+(-1)s\+(-1)	µM\+(-1)s\+(-1)	µM\+(-1)s\+(-1)	µM\+(-1)s\+(-1)	µM\+(-1)s\+(-1)
				Statistics On Rows of B"Initial velocity"[1]:D[9]	Statistics On Rows of B"Initial velocity"[1]:D[9]	Statistics On Rows of B"Initial velocity"[1]:D[9]
1	0.04643	0.08152	0.04503	0.05766	0.02068	0.01194
2	0.17098	0.15624	0.11022	0.14581	0.03169	0.0183
5	0.32179	0.32138	0.32809	0.32375	0.00376	0.00217
10	0.52095	0.51464	0.47042	0.502	0.02753	0.0159
20	0.67185	0.65272	0.66354	0.66228	0.01353	0.00957
50	0.76613	0.78009	0.75509	0.7671	0.01253	0.00723
100	0.76145	0.71917	0.77159	0.75074	0.0278	0.01605
250	0.78771	0.78061	0.77166	0.77999	0.00804	0.00464

## Sheet: Fig1b NADH
[NADH]	Initial velocity	Initial velocity	Initial velocity	Mean	Standard Deviation	SE of mean
µM	µM\+(-1)s\+(-1)	µM\+(-1)s\+(-1)	µM\+(-1)s\+(-1)	µM\+(-1)s\+(-1)	µM\+(-1)s\+(-1)	µM\+(-1)s\+(-1)
				Statistics On Rows of B"v0"[1]:D[9]	Statistics On Rows of B"v0"[1]:D[9]	Statistics On Rows of B"v0"[1]:D[9]
1	0.08028	0.11253	0.06973	0.08751	0.0223	0.01288
2	0.09753	0.16049	0.14349	0.13384	0.03257	0.0188
5	0.20991	0.1971	0.2013	0.20277	0.00653	0.00377
10	0.26762	0.24905	0.25131	0.25599	0.01013	0.00585
20	0.30232	0.27934	0.293	0.29155	0.01155	0.00667
50	0.30141	0.31563	0.31416	0.3104	0.00782	0.00451
100	0.31379	0.3716	0.31229	0.33256	0.03382	0.01953
250	0.30477	0.30824	0.29794	0.30365	0.00524	0.00302
